# Supplementary material for: Soybean transcription factor ORFeome associated with drought resistance: a valuable resource to accelerate research on abiotic stress resistance
Source: BMC Genomics. 2015 Aug 13;16(1):596. doi: 10.1186/s12864-015-1743-6 (PMC4534118; doi:10.1186/s12864-015-1743-6)
Supplement: Additional file 3: — Detailed information of soybean TF-ORFs cloned in this study. [file 12864_2015_1743_MOESM3_ESM.xls]

## Sheet: clone information
Clone Ref #	Gene_Locus ID	Transcript	Family	Sequence	Subcellular Localization	GenBank Accession Number	Marker	Vector Type	Plasmid Size	Insert Size	Forward Primer	Reverse Primer	Stop Codon	sequence discrepancy	qPCR
HN_CCL_187	Glyma01g43450	Glyma01g43450.1	AP2-EREBP	ATGGAGGGAATGCGAGACAGAAACTCACAGCTTGAACTCCAAGACCAAGAGGGTACTAATATTGGGTCCTCTTTGTCAAAGCTGATATTAACAAGTGGCACAAACACCCTCGATTCAATTTTCTCGAATTGCCCCACAACAACAAATGGCAGCACTAGAAGCAACTCCGTGTTGGATTATTTAGAGCCCTTTGGGTCTTTGGGGTATGAGCCTTTGGGGTCTTCCGTGTACCTCCGCCAAAGGGACATCCTCCAAAAGTTCTACCAAGAAAGCCGAGGAAATGGGTCTTATAATGTTCCCACTTCCTCCTTGAGTAATTCGTTGACGAACCCTTGCAAGAAAAAGCTGTACAGGGGAGTGAGGCAGAGGCACTGGGGCAAATGGGTGGCGGAAATTAGA…	nucleus	KT031069	Kanamycin	pENTR TM D/TOPO	3522	942	CACCATGGAGGGAATGCGAGAC	AACGGTCAGAACCTCCCA	N
HN_CCL_192	Glyma02g07310	Glyma02g07310.1	AP2-EREBP	ATGAGTAACAACAAAAACAACACCTTCTTCCCCACCCCACATGGCCAAATAAGCACTTCTGAATTTGTTAATAGCCAAAATCCGCCCCAGGCTACAAATCAAGGCATTGATGATATTAGGAAAAAGCACTATAGAGGAGTTAGGCAGAGACCATGGGGCAAATGGGCAGCAGAAATAAGAGACCCTAAGAAAGCAGCTAGAGTGTGGCTTGGCACCTTTGACACGGCAGAGGCTGCAGCTATGGCTTATGATGCTGCTGCATTGAGGTTCAAAGGAAACAAAGCCAAACTCAATTTTCCTGAACGTGTTGTTATGCCAATACCACCACAAACAAATAACAATAATTCCACTTCTTCATCAGCTCCTACTACACAATCATCTTCTTCTCTTCCACCACCA…	nucleus	KT031070	Kanamycin	pENTR TM D/TOPO	3264	684	CACCATGAGTAACAACAAAAACAACACCTTC	CGACCCCCTCTTGTTCC	N
HN_CCL_188	Glyma02g09600	Glyma02g09600.1	AP2-EREBP	ATGGCTATGTTTGATCTCAATGTTGACATCAACCACTGTGATGCTGATGCTGACTCAAGCTGTGATCAAAAGGGATTGGTGCTGCAAAGTTTCCCACCTGAAATCTCAGATTCCAGGACCTCCAGCTCCTCTGTGTGGAACCCTGTAGAGGAAGATTCCTCAAACAATTCCTCTCCCTTGATTTTTGACATACTCAAGAAAGAGAGGGATGAGTCAGAGTTTGATGCAGCCACTGAAAGGGTCAATAAGGAGCAAAACATGGCACCACAAGAGGCAGAGATAGTGGCAAGGACACTTTTCCCTGTGACTGCTGCTGTTGATAAAGGAGTTAGAGTGCCTGATTTCAAATTGGGGCTGTGGGGGAAGACTGAATGCTTGAACTTGTCCTTACCAGAGCCT…	nucleus	KT031071	Kanamycin	pENTR TM D/TOPO	3828	1248	CACCATGGCTATGTTTGATCTCAATGTT	ATATGTGTGCTGATTGGAAGTG	N
HN_CCL_96	Glyma02g43500	Glyma02g43500.1	AP2-EREBP	ATGCGCCGAGGGAGAACCGCCGCCGCCGCTGCCGCCGTTGTGGATCCCACGCCGGACCAGGCCAAGGAGACGACGCGGTTCCGTGGCGTGAGGAAGCGGCCGTGGGGGCGATTCGCGGCGGAGATTCGAGATCCGTGGAAGAAGCAGCGCGTTTGGCTGGGGACCTTCGATTCCGCCGAGGATGCCGCGCGGGCCTACGACAAGGCTGCCCGATCCTTCCGCGGGCCCAAGGCCAAAACCAATTTCCCCCCCTTCCCCGGCCCGGCAGAGGCGGACCACCACTCGCAGATTCCGCTCTACCAGGCCCATGGGCTTTCCACCAAGTTCGAGCCCGTCGTCCAGGTGAACCGGCCCACGAGCAGCGGCATGAGCAGCACCGTGGAGTCCTTCAGCGGGCCT…	nucleus	KT031072	Kanamycin	pENTR TM D/TOPO	3225	645	CACCATGCGCCGAGGGAGAAC	GAGGCACAGCGCGGTG	N		yes
HN_CCL_194	Glyma03g26310	Glyma03g26310.1	AP2-EREBP	ATGAGCTCTCATGCTTTAAACACCAATGTGAATGCTCTTGATCACTTTGAGATACCCGTAACGACGCCGTTTCAGGACGTTTCTGCATCGGTGCCGTCCATAGCAGCGTTCTGCCGGAGTTCTAGCTTCCGGAACATTTTCTTGACAGAGAATTGGGCGGAGCTGCCGTTGAAGGAGAACGACACCAATGACATGGTCATCTACGGTGCTTTGCGTGATGCTGCTGCCACCGGATGGTTCCCCGCCAATGGAAATGAGGTGAGTAATGTTAGTGTAGCTGTGAAAATGGAAAATGAGGGTCAAAATAGTAAAACTACAGCCGCGCGTGGCACTCGCACGCCTCCAAAGAAGGGGTTGAGCTACCGAGGCGTGCGGAGGAGGCCGTGGGGGAAGTATGCG…	nucleus	KT031073	Kanamycin	pENTR TM D/TOPO	3165	585	CACCATGAGCTCTCATGCTTTAAACAC	ATGTTTCTTTAGCGTAACCTTAATTG	N
HN_CCL_189	Glyma03g29240	Glyma03g29240.1	AP2-EREBP	ATGGCTTCGTCTTCCTCCGATCCGGGAAAGTCCGCGGAGACGTCGGAGGCCGCGGCGTTGGCGGTGGCGAACGACCAGCTCTTGCTCTACAGAGGATTGAAGAAGGCCAAGAAGGAAAGAGGTTGCACGGCGAAAGAGCGCATCAGCAAAATGCCTCCGTGCGCCGCCGGCAAACGCAGCTCCATATATCGCGGCGTCACGAGGCATAGGTGGACTGGTCGTTATGAAGCGCATCTTTGGGATAAGAGTACGTGGAACCAAAATCAGAATAAGAAGGGAAAGCAAGTTTATTTGGGGGCGTATGATGACGAGGAAGCGGCGGCCAGAGCATATGATCTTGCTGCTCTCAAATATTGGGGTCCTGGGACTCTCATTAACTTTCCTGTGACGGATTATGCA…	nucleus	KT031074	Kanamycin	pENTR TM D/TOPO	3849	1269	CACCATGGCTTCGTCTTCCTCC	TTCCTCTGGCTGAAACATAGTGT	N
HN_CCL_34	Glyma03g42450	Glyma03g42450.1	AP2-EREBP	ATGTGTGGAGGAGCTATCATCTCTGATTTCATTCCGGCGGCGGCGATCGCCGGGTCTCGCCGCCTGACCGCCGATTACCTGTGGCCGGATTTGAAGAAGCGGAAGTCTGACTTGGACGTTGACTTCGAGGCTGATTTCAGGGATTTTAAAGACGATTCTGATATCGACGACGACGACGACGATCACCAAGTCAAGCCCTTTGCTTTCGCCGCCTCTTCTCGTCTGTCTACGGCAGCGAAATCTGTGGCATTCCAAGGTCGGGCTGAGATATCTGCAAATAGAAAGAGGAAGAATCAGTATAGGGGAATCCGTCAACGCCCTTGGGGAAAATGGGCAGCTGAGATTCGGGATCCAAGAAAGGGGGTTCGTGTCTGGCTTGGAACCTTCAACACTGCTGAA…	nucleus	KT031075	Kanamycin	pENTR TM D/TOPO	3615	1035	CACCATGTGTGGAGGAGCTATCATC	GAAAACTCCACCAGCCATGGA	N		yes
HN_CCL_183	Glyma04g11290	Glyma04g11290.1	AP2-EREBP	ATGGCAGCTATGATGGATTTTTACAGCAGCAGCACAGAGTTTCAACTTCACTCAGATCCATTCAGGGGTGAACTAATGGAAGTTCTTGAACCTTTTATGAAAAGTCCTTTCTCAACCCCTTCTCCTTCAAATTCTTGTTTTCTTTCTACCTCTTACTCTCCTTCCCCCAACAACTACTCTCCCTCCCTATACTCAAACGGGTTATCATCCATACCCAACACCACCCAAAACTTAATTGGTTTCGGGCAAGGGCAGCCCACATCTCTTGTGGGCCTGAACCACCTAACCCCATCTCAGATCTCTCAGATCCAGGCCCAAATCCAGATCCAGAATCACAGCAACACGCTGAGCTTCCTGGGGCCGAAGCCCATCCCTATGAAGCACGTGGGCATGCCTCCG…	nucleus	KT031076	Kanamycin	pENTR TM D/TOPO	3522	942	CACCATGGCAGCTATGATGGATTTTTAC	CAGAGAATCCCAGTCGATCTC	N
HN_CCL_100	Glyma04g39510	Glyma04g39510.1	AP2-EREBP	ATGATGAACAACCCTGCATTATTGTCAAGGCTGTTTCCGGGTATCAATAGGGAGAGGGAGATGTCTGCCATGGTCTCAGCTTTGACCCACGTTGTCTCCGGAGAGGTTCCAACCGGTGATTCTTCTTCAGTTCTTCATCATCAACCTCATGATGATGATGCTGTTACTGTTAAACCAAACATGCCTTCTACAACACCCTTTTCATCTACTTATGTTGTTGCCACCTCTTCTCTCAAGAGAAGTAGACAACATGATACATATACACCATCCTTCTCACATCCACCTTCATCATTCCCTGCTATGCCAACAAGTGCAGAATGTTCAAAGAGTGGAATGGGAAATGCTGTGTACGAATACAGAACAAGAGGAACAGAGAATGTAAAGAAGGAGGAGGGAAGG…	nucleus	KT031077	Kanamycin	pENTR TM D/TOPO	3423	843	CACCATGATGAACAACCCTGCATTATTGTC	TGGGGAGGAAGAAGAGCTATGAC	N		yes
HN_CCL_184	Glyma04g41740	Glyma04g41740.1	AP2-EREBP	ATGGAAGACAGTATCCTATGCAAACACACAGTGCATCGCAGCGTCACCAAGAAACTCATCTCCCCCAAAAAATCATCCCAAACCAATTCTTCAACACAAACAGAGCGCAGAATAGTGCGGATTTCATACACTGATCCAGACGCCACCGACTCCTCCAGCGACGAGGAAGGTTTCCCCTTGGTTCGCAAAAGAATGAAGCGCTATGTTAACCAGATTGAAATAGAAACCGCCGCGGAAAAAGTTGTTCGGAAGAGGCCCGCCGGTGAGCCTTGCAGGCGACCGGCGAAGCTTCACTCCGGGAAGAAGTTCCGCGGCGTCCGGCAGCGGCCGTGGGGGAAATGGGCGGCGGAGATTCGAGATCCGGCGAGAAGAGTGCGTCTCTGGCTGGGAACCTACGAC…	nucleus	KT031078	Kanamycin	pENTR TM D/TOPO	3552	972	CACCATGGAAGACAGTATCCTATGCAAAC	GAGCAGAACGAGAGGATCAGA	N
HN_CCL_203	Glyma06g04490	Glyma06g04490.2	AP2-EREBP	ATGGAAGAAGCGGGTTTAGGAGATTGTTGTTCCTCTAATACGACTATTACGAGGAAAAGCGAGAAGCGAAAGCAGCAGCACCAACAACAAGAGAAGCCATACAGAGGAATAAGGATGAGGAAGTGGGGCAAGTGGGTGGCGGAGATTAGAGAACCCAACAAGAGGTCGAGGATCTGGTTGGGTTCTTACGCCACCCCCGTCGCCGCCGCACGCGCCTACGACACCGCCGTCTTCCACCTCCGAGGCCCTTCCGCTCGCCTTAACTTCCCCGAATTGCTGTCCCAGGACGACGACGTTTCGACCCAACAACAGGGCAAGATGTCCGCCGATTCAATTCGCAAAAAAGCGACCCAAGTCGGCGCCAGAGTCGACGCGCTCCAAACCGCGCTTCAGCAATCC…	nucleus	KT031079	Kanamycin	pENTR TM D/TOPO	3057	477	CACCATGGAAGAAGCGGGTTTAGGA	ATCTTCAGGTTTGGGATACTCGTTC	N
HN_CCL_133	Glyma06g44430	Glyma06g44430.1	AP2-EREBP	ATGGTCAAGGAGAAGAAGAACGTGGTGGTCAAGAACAAGAAGCCAAACAACAATGCCGACGAGCTTCACTTCCGCGGCGTCCGGAAGCGACCATGGGGCCGCTACGCCGCCGAGATCCGTGACCCCGGCAAGAAGACCCGCGTCTGGCTCGGCACCTTCGACACCGCCGAGGACGCCGCCCGCGCCTATGACGCCGCCGCCCGCAACTTCCGCGGCCCCAAAGCCAAAACCAACTTCCCCGTGCCCCCCGACGACAACAACAACAACAACGTTAACGTGAACAAAAACAAGAGTGTTAACGTTAAATCTCACAGTCCCAGCCAGAGCAGCACCGTGGAGTCCGCCACCCCGGAGCGTGAAGCCACGCGCCGCTCCACCTCCGCCGCAATCGACCGTTTC…	nucleus	KT031080	Kanamycin	pENTR TM D/TOPO	3204	624	CACCATGGTCAAGGAGAAGAAGAACGT	ATATTCATTAGGCGGAGCCAAG	N
HN_CCL_165	Glyma08g21650	Glyma08g21650.1	AP2-EREBP	ATGTGCCTGGGGCTCCAAGAAACCAAAAACATTCCCACCATTCTTAACTTCACTCACTTACAAATCACAATGACACAACAAGCAACAACCTCTTCCGAAACAACAACTTCCTCTTCTTCTTCTTCTTCCTCCTCCTCCTCCACATTTTCACCCTCGCAGCATTCGGGCCCAAAGGCCCAGGCCCAGAAACAGAGCAAGAGGCCCAGGGACTGCAGCAAGCACCCGGTGTACCACGGCGTGCGGAAGCGCAACTGGGGCAAATGGGTGTCCGAAATCCGCGAGCCACGCAAGAAGTCCCGAATCTGGCTCGGAACATTCGCCACTCCTGAAATGGCGGCGCGAGCCCACGACGTGGCGGCTCTCACCATCAAGGGCGAGTCAGCAATCCTCAATTTCCCC…	nucleus	KT031081	Kanamycin	pENTR TM D/TOPO	3333	753	CACCATGTGCCTGGGGCTCC	ATCCCAAATGGGTAGTATCTCTATCTC	N
HN_CCL_166	Glyma09g04630	Glyma09g04630.1	AP2-EREBP	ATGTGTGGAGGTGCTATCATCTCAGACTTCATTGGTGTGAAGCGTGGCCGCAACCTCGCCGCGCAGGAACTATGGTCTGAGCTTGACCCTTTCTCTGACTTCCTTGGCTTCGATACCACCAATTCCAAAAACCAACCACCCCTGCAGAAAATTCCAGACAAAAAAGTGGTGTCATCATGTGAGAAGAAGAAGAAAAGCGTGGTGGGTGCAGAAAAGAAGAAGAGTGATAGTGGGCGAGCTCGTAAAAACGTGTACAGAGGAATCAGGCAAAGGCCATGGGGCAAGTGGGCCGCGGAGATAAGGGACCCACACAAGGGTGTTCGTGTCTGGCTCGGCACCTTCCCCACCGCCGAAGAAGCCGCCCAAGCCTACGACGACGCCGCCATACGCATCCGCGGC…	nucleus	KT031082	Kanamycin	pENTR TM D/TOPO	3291	711	CACCATGTGTGGAGGTGCTATCATCTC	GTAAATTAAGTGACGGTTGGGCA	N
HN_CCL_204	Glyma09g08330	Glyma09g08330.1	AP2-EREBP	ATGGTGAAGCCGAAGAGCGTGGAGAAACCCGCAGAGGAACAACAACAACGAAGTGTTTCATCGTACAGAGGAGTACGGAAGAGGAAGTGGGGGAAGTACGTGTCGGAAATTAGGTTACCCAACAGCCGTCAAAGGATTTGGTTGGGTTCCTATGACAGCGCCGAGAAGGCGGCACGCGCGTTCGACGCTGCCATGTTCTGCTTACGTGGCAGCGGCGCCAAATTTAATTTCCCGAGTGACCCACCCAACATCGCCGGCGGGGGGAACATGACCTCCTCCCAGATTCAGATCGCGGCGGCGCGTTTCGCCAATTCGGAGCCCCGAAATGAGCGTTCGGATCAACCCGTGGAGTCTTTAACTTCGGATGAGGAAACGGCATCGTTTCCGGTCATTTCGGAT…	nucleus	KT031083	Kanamycin	pENTR TM D/TOPO	3222	642	CACCATGGTGAAGCCGAAGAGC	GAAATTCCACAAGAACGAGTCCT	N
HN_CCL_193	Glyma10g00980	Glyma10g00980.1	AP2-EREBP	ATGGATAGTTCCTCTCATCAGCTCCTCCCCTTCAACGAAAACGACCCAGAAGACATGCTTCTCTATGGCATCATCACTTCATGCCAAGAAAAAAAAGTGACCATCAACCAAGAGCAAGTGAATAAGAAGAGGAGCAGCTTCCGCGGCGTGCGGAGGCGGCCGTGGGGGAAGTTCGCGGCGGAGATAAGAGACTCCACGCGGCATGGCGTGAGGGTGTGGCTTGGGACATTCGACAACGCCGAGGCCGCCGCGCTGGCGTATGACCAAGCCGCATTCTCCATGAGGGGCTCCGGCGCGGTGCTCAACTTCCCCGTGGAGAAGGTGAAGGAGTCTCTTAGAGACATGAAGCTTGATGGATGCTCTCCCGTTGTGGCCTTGAAGAGGAGACACTCCTTGGCT…	nucleus	KT031084	Kanamycin	pENTR TM D/TOPO	3081	501	CACCATGGATAGTTCCTCTCATCAGCT	AACAATGGTTGTACTAGGTAGATCAGAG	N		yes
HN_CCL_149	Glyma11g02050	Glyma11g02050.1	AP2-EREBP	ATGGAGGGAATGCGAGACACAAAGTCACAGCTTGAAATCCAAGACCAAGAGGGTACTAATATTGGGTCCTCTTTGTCAAAGCTCATATTAGCAAGTGGCAGTGGCACAAACACCCTTGACTCAATTTTCTCCAATTGCCCACAAACAACAAATGGCAGCACTAGTAGCAACTCCGTGTTAGATGATTTAGAACCCTTTAGGTCTTCGGGGTGTGAGTCTTTAGGCTCTTCCGTGTACCTCCGCCAAAGGGACATCCTCCAAAAATTCTACCAAGAAAGCCGAGGAAATGGGAACAATAACGGGTCTTATAATATTCCCAGATCCTTGGCAAATACGTCTATAAACTCTGTTTGCAGGAGTTCTTCGTTGAGTTGTTATTCGTTGACGAAGCCTTGTAAG…	nucleus	KT031085	Kanamycin	pENTR TM D/TOPO	3555	975	CACCATGGAGGGAATGCGAGACACA	AACGGCCAGAACCTCCCAAATC	N	6521 G->A leads to one aa2 change, 218A->T
HN_CCL_205	Glyma12g07800	Glyma12g07800.1	AP2-EREBP	ATGTTAGATCTTAATCTCAATGCGGAATGGACCGATTCGTTTAGTAACGGTGACTCGCCGTTACCGTCACAGAAGTTTCCAGAGGGTTCGAGGAACCAAATGGCGGAGTCAGGGACTTCGAATTCCTCCGTGGTGAATGCGGACGGGTCCAGTAACGGCGGCGGCGACGAGGACTCGTGCTCCACGCGCGCTGACGATGTGTACACCACCTTCAATTTCGATATCCTTAAAGTGGAAGGCGCGAACGACGTCGTAACGAAGGAGCTCTTCCCGGTGATGAGTGAAGGAGCTAAAGGACACGCTACGTCGTCATTTTCAGCGAGGAATGGTTTTGTGGATCTCTCGTTCGATCGCGAAGGAGGGGACAGTGAGATGAAGATGCTTCAGCCTCAGAATCAG…	nucleus	KT031086	Kanamycin	pENTR TM D/TOPO	4059	1479	CACCATGTTAGATCTTAATCTCAATGCGGAATG	TGGTGGTGCCTGCGG	N
HN_CCL_206	Glyma14g05470	Glyma14g05470.3	AP2-EREBP	ATGCGCCGAGGGAGAGCCACCGCCGCCGTCGTGGATCCGACGGCGGAGCAGGCGAAGGAGACGCGGTTCCGCGGCGTCAGGAAGCGGCCGTGGGGGCGATTCGCGGCGGAGATTCGAGATCCGTGGAAGAAGCAGCGCGTGTGGCTGGGGACGTTCGATTCCGCCGAGGATGCCGCGCGGGCTTACGACAAGGCTGCCCGATCCTTCCGCGGGCCCAAGGCCAAGACCAATTTCCCCTCCTTCCCCGGCCCGACGGACCACCACTCCTCGCAGCAGATTCCGCCGCTCTACCAGGCCCACGGGCTTTCCACCAAGTTCGAGCCCGCCCAGGTGAACCGGCCCACCACCAGCGGCATGAGCAGCACCGTGGAGTCCTTCAGCGGGCCTAGGGTTCCCCCC…	nucleus	KT031087	Kanamycin	pENTR TM D/TOPO	3216	636	CACCATGCGCCGAGGGAGA	GAGGCACAGCGCGGT	N
HN_CCL_2	Glyma14g09320	Glyma14g09320.1	AP2-EREBP	ATGGAAGACAGGGATCACTGTTGTTCCAACAATTCAACGATGATCACAACAACAAAGAAAAGAACGGGTAGAAGAAGTCCAACATCGGATAAGCTCAAGAATCAACACCGCGAGAAGCAGTCGATGAAACCTTACCGTGGAATAAGGATGCGGAAGTGGGGGAAGTGGGTGGCGGAGATCAGAGAACCCAACAAAAGGTCGAGGATATGGTTGGGTTCTTACACGACACCCGTGGCCGCCGCACGTGCCTACGACACCGCTGTCTTTTACCTCCGGGGTCCCACCGCGCGCCTTAACTTCCCCGAACTCTTGTTCCAGGACGACGACCAGGAGGGCAGTGATTCGGTGCAGCACGGCGCAGCAGGGAACATGTCCGCTGATTCCATTCGCCGAAAAGCC…	nucleus	KT031088	Kanamycin	pENTR TM D/TOPO	3105	525	CACCATGGAAGACAGGGATCACTGTT	TCAATCTTGAAGCTCTTCGAGT	Y
HN_CCL_207	Glyma15g08370	Glyma15g08370.1	AP2-EREBP	ATGGCGCCCAGGGACAAGACTAGTGCCGTTAAGCCTAGCGGTAACGCCGGGGTGAAGGACCTGCATTTTCGTGGAGTCAGGAAGAGACCGTGGGGGAGGTTCGCCGCCGAGATCAGAGATCCCGCCAAGAAGACCCGCGTCTGGCTCGGAACCTTCGACACCGCGGAGGAGGCGGCCCGTGCCTACGACGCCGCCGCGCGGGAGTTTCGCGGCCCTAAGGCGAAGACAAACTTCCCTCTCCCTTCGGAAAATTTTAAGAACGCGAGCCCTAGCCAAAGCAGCACGGTGGAGTCCTCCAGCCGCGACCGCGACGTCGCCGCCGATTCCTCTCCGCTCGACCTCAACCTCGCCCCCGTCGCCGTCTCCTCCGCTCGATTCCCCTTCCGGAACCAGTTCCCG…	nucleus	KT031089	Kanamycin	pENTR TM D/TOPO	3237	657	CACCATGGCGCCCAGGGA	AGCGATCTCATGTGGAGGAG	N
HN_CCL_97	Glyma15g16260	Glyma15g16260.1	AP2-EREBP	ATGTGTGGAGGTGCTATCATCTCAGACTTCATTGGTGTGAAGCGTGGCCGCAACCTCGCCGCGCAGGAACTGTGGTCCGAGCTTGACCCTTTCTCTGACCTCCTTGGCTTCGATACCACCACCACCACCACCAACCAACCACCCCTTCCAGACAAAAAAGTGGTGTCATCATGTGAGAAGAAGAAGAAGAAAAGTGTGAGTGCAGAAAAGAAGAGTGGTGGGCGAGCTCGGAAGAACGTGTACAGAGGAATCAGGCAAAGGCCGTGGGGCAAGTGGGCCGCGGAAATAAGGGACCCACATAAGGGCGTCCGCGTCTGGCTCGGCACCTTCCCCACCGCCGAGGAAGCCGCCCGAGCCTACGACGACGCCGCCAAGCGCATCCGCGGCGACAAGGCCAAG…	nucleus	KT031090	Kanamycin	pENTR TM D/TOPO	3249	669	CACCATGTGTGGAGGTGCTATCATC	GTAAATTAAGTGACGGTTGGGC	N		yes
HN_CCL_208	Glyma16g26320	Glyma16g26320.1	AP2-EREBP	ATGAGTACCAACCAAAACACCACCTTCTTCCCCCTCCCACATGGCCAAATAACTACTTCTGAATTTGTTAATAGCCAGAACAATCCATCCCAGGCTACAAATCAAGGCATTGATGATATTAGGAAAAAGCACTATAGAGGAGTTAGGCAGAGACCATGGGGCAAATGGGCAGCAGAAATAAGAGACCCTAAGAAAGCAGCTAGAGTGTGGCTTGGCACCTTTGACACGGCAGAGGCTGCAGCTATGGCTTATGATGCTGCTGCATTGAGGTTCAAAGGAAACAAAGCAAAGCTCAATTTTCCTGAACGTGTTGTTATGCCAATACCATCACAAACCAATACCAATTACAATAATAACAATACCACTTCTTCATCATCAGCTCCTACTACACAACCTTCT…	nucleus	KT031091	Kanamycin	pENTR TM D/TOPO	3297	717	CACCATGAGTACCAACCAAAACACCACCT	CGACCCCCTCTTATTCTCTTCATC	N
HN_CCL_185	Glyma16g27950	Glyma16g27950.1	AP2-EREBP	ATGTCCTTGCTAACGGTGGCGCACCAAAGGGGGTCAGGTGAGTTTATCCGGTTCACGGAAAGTCATGGCGGTGGTGGCGATGACGTCAGTGGTGACGGTGAACATGGTTGTGGACATGATGATGGAAGTGGTGCTGGAGGTTCACTAGGGTTGAATTTTAACCAAGTGATGCAACAAGGTGAGGTGACAATGCAAGGTGGTTCATTGGTTTCAGGGTATAACAGGGGTGATCCAGAGTTGAGAGAAATAGTTTCAGCTTTGACACACGTGGTGTCTTCAGGGTCTGGCCAGAGGAGCACCGAATGGACCCAGCAAAGTGGTTTTCCTATGATGTCTGCTTCTTCTCTTTCACGTTTGTCTGCTTTCTCTTCTTCTTCTCCTTCTCCTTCTTCTGGAGCC…	nucleus	KT031092	Kanamycin	pENTR TM D/TOPO	3939	1359	CACCATGTCCTTGCTAACGGTGG	ACCAGAAGGTGGTGGCTG	N
HN_CCL_134	Glyma17g07010	Glyma17g07010.1	AP2-EREBP	ATGGACTCTTCTTCTTCATCACCGCCAAACAGCACCAACAACAACTCCCTCGCTTTCTCTCTTTCCAATCACTTTCCCAACCCTTCTTCCTCTCCCCTTTCTCTCTTCCACTCCTTCACCTATCCATCTCTCTCTCTCACAGGCAGCAACACGGTGGACGCACCGCCTGAGCCCACCGCTGGAGCAGGACCGACCAACCTCTCCATATTCACCGGCGGCCCCAAGTTCGAGGACTTTCTGGGCGGTTCCGCCGCAACAGCCACCACCGTCGCGTGTGCACCGCCACAGCTTCCGCAGTTCTCCACCGACAACAACAACCACCTATACGATTCGGAGCTGAAGTCAACAATAGCCGCGTGCTTCCCTCGCGCCTTGGCCGCCGAACAAAGCACCGAACCG…	nucleus	KT031093	Kanamycin	pENTR TM D/TOPO	4170	1590	CACCATGGACTCTTCTTCTTCATCAC	TTCCATTCCAAATATTGGCGTTTG	N
HN_CCL_150	Glyma18g51680	Glyma18g51680.1	AP2-EREBP	ATGTCTGAAATGGTTTCTGCTCTTGCTCAAGTTATGGGAACTACCAATCGGAACCCATACATGCCACAATCAACCTCCTTTCCTTTCTCAACTTCCGTGGTCAAAGATCAACCTCAACCGTACCCATCTCAACCTCCTCCAGATCAAGAGGTGGCAAAGAAGCCACACTACAGAGGAGTGAGGCAGAGACCATGGGGGAAATGGGCAGCAGAAATCCGTGACCCAAAAAAAGCAGCCAGAGTGTGGCTAGGAACCTTTGAAACAGCAGAGGATGCAGCACTTGCATATGACAAAGCAGCACTCAAGTTCAAAGGCACAAAAGCTAAGCTCAATTTCCCTGAAAGAGTTCATCAAGATGTTCCCTTTATGCAACAACACCAACAACGTTCATCAAACAGA…	nucleus	KT031094	Kanamycin	pENTR TM D/TOPO	3306	726	CACCATGTCTGAAATGGTTTCTGCTC	GTGGTTTGAGTGATCATGTCCT	N
HN_CCL_19	Glyma20g33890	Glyma20g33890.1	AP2-EREBP	ATGGCAACAGGATCAAAGTTTTTGGACAATGCAATTATAAGAGGTTCTCATTCTCTCACTGCCTCCAACCATGTTCCTGTATTAAGAGGTGGGGTAAACTCATCAATAGCATCACCTCATGAAAAGCTTCTTTTATGTTCAAATTCTGTTTCCATGAAAGAGGAGGCACCTTTAGCCACTTGGATTAGTCATATCCCTGCAAAATTCAATGGCCATGAAGACATCAAGAATGGCAAAGAGAAAAACCAATCCAATTCTATCTTCCCAGTCTCAGACATAAAAAACAGTTCCATTCCTCTAAATCTTTTGGAAACTCTCCCACCATTAACCATAGCGCCATGTTTTGATGATCCAGTGGCTTCCCTAGCATCTTCTTCTGCCAGACCAAAATTTCCAAAC…	nucleus	KT031095	Kanamycin	pENTR TM D/TOPO	3741	1161	CACCATGGCAACAGGATCAAAGTTTTTG	TCATGAATTAGAGATAAAAAGTTCA	Y		yes
HN_CCL_198	Glyma07g35000	Glyma07g35000.1	AS2	ATGAAAGATGGTGGTAGAAAGCAGGGTGCACCCTCACCCTGTGCTGCATGCAAGCTCCTTAGGAGAAGGTGTGCTCAGGACTGTGTTTTTGCTCCTTATTTTCCTGCTGATGAGCCTCAGAAGTTTGCAAATGTGCACAAAGTCTTTGGTGCCAGCAATGTCAACAAGATGCTTCAGGACTTAGCAGAGCATCAGCGAGGAGATGCAGTGAGCAGCATGGTGTATGAAGCAAATGCAAGAGTGAGGGACCCTGTGTATGGCTGCGTAGGGGCCATCTCATCTCTTCAGCAACAGATTGATGTGTTGCAGACCCAATTGGCCGTGGCACAGGCTGAAGCTGTGCACCTCAGGGTGCGCCAAACTGCATCACTCTACAGCCCCACTAGCCCAACCAACAGT…	nucleus	KT031096	Kanamycin	pENTR TM D/TOPO	3057	477	CACCATGAAAGATGGTGGTAGAAAGCAG	CCACATTGAATCACCATAGCTG	N
HN_CCL_167	Glyma01g02390	Glyma01g02390.1	bHLH	ATGGAGCTTTCTCAACTTGGTTTTCTGGATGAGCTACTTGCTCCAAGAAAAGACACTACTTGGAGTAATGCTTTGTCAACTGGGTTGAATGAGTTACTACTCCCTAGTGGTTGGAGCTTTGACTCTTTTGATGAGAACCAAGGTTTAGCTACTTTGAATCCCTCATTTGCTGCATTTTCCACTCCACTAGACCACAGATTTGAATGCCCTTATGGAAGTGAAGCAGCATACCCTTTTGTTGATGGCTTCACATTGCCTGAGCTTGATTCTTCATACACCAGGAATGATGAGTCAGCACCACTTTTGCCACAAGAGGATAACCCATCATTGGAGGATGAAGAGTTTGGCTTTCTGGGAAGGGATAACCAGAGCTTGGAACAAGCAAAAATTGGCTGCAAA…	nucleus	KT031097	Kanamycin	pENTR TM D/TOPO	3582	1002	CACCATGGAGCTTTCTCAACTTGGTT	GAGACATCTACCACCATAACCTGC	N
HN_CCL_42	Glyma02g15520	Glyma02g15520.1	bHLH	ATGATAGCCAGCTCCTTCTGCAATGCTGATTCTATGTTTTCAAGAGAAGAGGGGATAGATGTTAGAAAGATGATGGAACATAAAAGGAGACCCTGCTCTGTTGACCAAAGCAGTTATACTTCTATTGCATCTAAAAGGCAAAAGGCTGATTTATCGATCAGCACTAAGGAGAGGAAGGAAAAGATTGGCGAACGAATTGTTGCTCTTCAGCAGCTTGTTTCACCATATGGGAAGACAGATACATCTTCTGTTCTAAAGGAGGCGATGGAATACATAGGATTCCTTCATAAACAAGTTAAGCTGCTTAGTGCTCCATACCTTGAAAGTTCACCAGCAGCCAAGATGCAGGGTGTGGAGCCATGCAGCCTGAGGAGTAGAGGCTTATGTCTTGTTCCTGTG…	nucleus	KT031098	Kanamycin	pENTR TM D/TOPO	3081	501	CACCATGATAGCCAGCTCCTTCTG	ATGAAATTGGGAGACATCCTTC	N		yes
HN_CCL_46	Glyma02g15780	Glyma02g15780.1	bHLH	ATGGTTTACTCCTTCTATGACAAAACCTCTTCTTCTTCTGGCTCCGATATTTCGGGGTTGTTCAATCCTACTTTGCATAACCTTGGAGCTTGCAATGACTTGTCATCATCACCACATTCTTTGGTATTTGAGAGTGATAAGGGAGAGCTGGTGAAGTGCCTTGCAGCTGCAAAGGTAGGGAAGAGTGAGATTTGTGAGGCCAAAGCTTTGGCTGCTTTGAAGAACCACAGTGAAGCAGAGAGGAGGAGGAGGGAGAGAATAAACGGTCATCTTGCAACACTACGTGGCCTTGTGCCATCCACTGAAAAGATGGATAAAGCCACTTTACTGGCTGAAGTGATTAGCCAAGTGAAGGAGTTGAAGAAAAATGCAGCGGAAGTAAGCAAGGGTTTTCTGATT…	nucleus	KT031099	Kanamycin	pENTR TM D/TOPO	3393	813	CACCATGGTTTACTCCTTCTATGACAA	GCACAAACAAGACCCATGGTT	N		yes
HN_CCL_212	Glyma03g04000	Glyma03g04000.1	bHLH	ATGAGCCAGCGTGTCCCCAACTGCGATGTGGACGACAATAACAACATTCCCACAACCACAAAAATCCCTCTTCTTCCCAATTTCAATTTCATATCCCATGAAGTCCCAATGTTGGGCTACCAAGCTGCTGAACTACCATGCAAAAAGGGACAACCTTCGACGTACAAAGGCAGCCACGGAAACCTAACTAGTACGTGGGACAAACCTCGTACAAGTGGTGGTACCTTGGAGTCCATAGTTAGCCAACATGTCAGCGAAAACCGCTACAAGTTGGTTACTATGGACGCCTTAGTGCCCTGTTCAGAACAACAGGGCACACAGAAGGCAGTGGTGTCAGAAAGGCTTGATGCGTGTGGGAAGAGTCGCTTCCCACGCGTGGTGGCGCAGGAGGAAGTGGAG…	nucleus	KT031100	Kanamycin	pENTR TM D/TOPO	3771	1191	CACCATGAGCCAGCGTGTCCC	GTTCTTTGAGCTAGAAGCTGGAGGA	N
HN_CCL_45	Glyma03g28630	Glyma03g28630.1	bHLH	ATGGTTGCTTTGTTTTCCCCTCCGGTGTTCTCAACCAAGGGATGGTTCTTAGAAGAAGAGCCATTAAGCTATGATGTGTCTTCAGATTACTCATTTCCCTATCAATTTTTTGCACCACAGACACAGATTGAACTTGAAATAGAAAGGTCCTCTGCACCATCCCCTGAAGACCCTGCCATGGTCAAAAAGCTTAGCCACAACGCTAGTGAACGTGATCGCCGCAAGAAGGTTAATGACTTGGTTTCTTCACTTCGTTCACTTCTTCCTGGGCCAGATCAAACGAAAAAAATGAGCATTCCAGCTACAGTTTCGCGAGTTTTAAAATACATACCTGAGTTACAACATCAAGTGCAAGCACTAACTAAGAAAAAAGAGGAGCTTCTGTGCAGAATTTCAAAA…	nucleus	KT031101	Kanamycin	pENTR TM D/TOPO	3303	723	CACCATGGTTGCTTTGTTTTCCCCTC	GAAAATCCTTTGCTTCTCATATATT	N
HN_CCL_196	Glyma03g32747	Glyma03g32747.2	bHLH	ATGGACCACGACCACGAATACCCTATTCTCACGCCTTCAGCCTTACCTCGCCAAAAGAAACCCTCCATTGCAGACGACGATATCATGGAGCTGCTATGGCACAACGGCCAGGTCGTGGTGCAGAGTCAGAACCAACGTTCTCTGAGAAAACTTCCGCCGGTGACCAACTCCCACGACGCCTCTCCCGCCGGTCCTTCAATGACGAGAGAGATTCGACCGCTGGTGGAGAATTTCAATCAGCATCTCTTCATGCACGAAGGCGAAATGGCTTCGTGGCTTCACTATCCTATCGACGACGACGAGCCTGCGTTGGATCAAAGCTTCGGCGCCGATTTTCTCTATTCTCCGCCGACGACGGCTAACAACAGCAGCTTCATGCAAACCCTCGGCCACACGTCT…	nucleus	KT031102	Kanamycin	pENTR TM D/TOPO	4086	1506	CACCATGGACCACGACCACGAATAC	ATGGTTTTCTGGATTCGCAGG	N
HN_CCL_15	Glyma04g03200	Glyma04g03200.1	bHLH	ATGGCCTCATCAAGTGGAAACTCCTCTATTAGCACAAAATCTCAGAGCTCAGGGTCTGAGGGTGATTTGCAGGTCGTGATAACAGACGAGAGGAAGAACAAGAGGAAGCAATCGAATCGTGAATCGGCGAGAAGATCTCGGATGCGAAAGCGTAACCACTTGGACCAACTCACTAAGCAGCTCTCACAGCTCGCAAAGAACAACGGCGAAATCCTCGCCACCATAGACATCACCACGCAGCACTATCTGAACGTTGAGGCAGAGAATTCCATTCTAAGGGCCCAAATGGGTGAGCTTAGCCAACGGCTCCAATCGCTCAACGACATCGTCCACGACATCATCATCAACACAACCACCACCTACGAAAGGGACTGTTATCTAACAAGCGCACAAAATTTC…	nucleus	KT031103	Kanamycin	pENTR TM D/TOPO	3030	450	CACCATGGCCTCATCAAGTGGAAAC	TCACCACTGAAAAACGGGTTG	Y
HN_CCL_48	Glyma04g34080	Glyma04g34080.1	bHLH	ATGTCTAGCAGGAGGTCACGGTCAAGGCAAACAAGTAGTTCAAGGAATATCACCGATGATCAGATCAATGATCTTGTCTCCAAGTTGCAACAGCTTCTTCCAGAGATTCGCGATAGGCGCTCTGACAAGGTTTCAGCTTCCAAGGTGTTGCAAGAGACATGCAACTATATTAGAAGCTTACACAGGGAAGTGGATGACCTAAGCGAGCGTTTATCTGAGCTCTTGGCTACAACTGACACAGCACAAGCTGCAATAATTAGAAATCTACTAATGCAA	nucleus	KT031104	Kanamycin	pENTR TM D/TOPO	2856	276	CACCATGTCTAGCAGGAGGTCACG	TTGCATTAGTAGATTTCTAATTATTG	N
HN_CCL_147	Glyma04g37750	Glyma04g37750.2	bHLH	ATGATGTCGAGAATAAACAACAGCCTTGTCTGGATGGACGAACCAGAAGCCGAAAACACTGCCTCCGCTTCCTGGGCCAGAAACTCCAAGCCTAACAACAACAACATCATCATTACCACCGGCACAACCACAACCACAGGTTTCGTCGAAACCTCTAACGACTTAGGTTCTCTCTGCGCCTTCAAGCCCATGCTCGATGTTGACGACGAATGGTACAACAACATCACCAACCACCACCACCACCACCAAGATATGGCCTTCGACCCCGACAACCTCTTACTCCACCCCTCCGCCGTGGACTCCTCCTCCTCCTGCTCCCCCTCTCACCTCCAGTTCTTCCTCCCTCCCAACCCCAAACTCAACCCCTTCGATATGGGCTTTCTTGACCCTCAAGCTTCT…	nucleus	KT031105	Kanamycin	pENTR TM D/TOPO	3975	1395	CACCATGATGTCGAGAATAAACAACAAC	CATCATGCCATTGTAGCCAG	N		YES
HN_CCL_80	Glyma05g23530	Glyma05g23530.1	bHLH	ATGATGGAGGAATTGAACAAACCAATGGACGGATCAGCAACCAGCTGGTTATCCGATTTGGAAATGGATGATTACAATTTATTTCCAGATGAATGTCCCTTGAACTTGAACTTGTTTGATGACCAAGAGTTTCTCTCACAAGACATTGCTAGTGCCCTTCAAGAACAGACACAGACCTTGCAACAATCTTTGTCTTCAGAGTGCCCTTCAAAAACTGTGAGCAACTCATCCACCGATGAAACCACTTTTGACTTTGAGAGACCAGCCAAGTTGCTGAAAACGACAACAAGCAGTAGTTGTTGTAACTCTGACTCATCCACCATCACCAAAAGCCTTTCACCCAAACTTTCCCCATCGTCATCTTTTTCCTCATTTCAGTCTCAGATTCTCTCCTTTGAC…	nucleus	KT031106	Kanamycin	pENTR TM D/TOPO	3726	1146	CACCATGATGGAGGAATTGAACAAACC	TGACAATATCTTCAATGCAGCC	N
HN_CCL_82	Glyma06g17420	Glyma06g17420.1	bHLH	ATGGCAGCTTTTTCATACCAATACCATCCTTTTCTTGTTGACCCTGCATTCTTTCCCAACAACTTAAACACTCCTAACTCTCCTCCTCCTCCTCTTCCTTCTCAGTTTCAACAACTCCCTCATGAAACATCATCTTTTAATGTCACAAACCAGGAGACTAGCTGTGTTGACCAGAGCTCCAAGATCACCATCAGTGACAATGAGCCTTCTGTCACTAAAAACCTTAGCCCTCAGTCCTCCATGGTAGTCGACAAGCTTGAAACTGGGGAGCAGGTCACTCAGAAGGTGAACATTCCTGTGGACAAGAAAAGGAGAACTAGAAATGGTTCTTCCTTCACCAGTAACCCCCAATCCAAGGATACTGCAACAGAAGGGAAAAACAAGAAACAAAGGAAGAAC…	nucleus	KT031107	Kanamycin	pENTR TM D/TOPO	3627	1047	CACCATGGCAGCTTTTTCATACCAATAC	ATGAAAGGAACATAAGTTGTTGCT	N		yes
HN_CCL_25	Glyma06g20400	Glyma06g20400.1	bHLH	ATGTCTAGCAGGAGGTCACGGTCAAGGCAAACAAGTAGTTCAAGGAATATCACCGATGATCAGATCAATGATCTTGTCTCTAAGTTGCAACAGCTTCTTCCAGAGATTCGCGATAGGCGCTCTGACAAGGTTTCAGCTTCCAAGGTGTTGCAAGAGACATGCAACTATATTAGAAGCTTACACAGGGAAGTGGGTGACCTAAGCGAGCGTTTATCTGAGCTCCTGGATACAACTGACACGGCTCAAGCTGCAATAATTAGAAATTTACTGATGCAA	nucleus	KT031108	Kanamycin	pENTR TM D/TOPO	2856	276	CACCATGTCTAGCAGGAGGTCACG	TTGCATCAGTAAATTTCTAATTATTG	N
HN_CCL_177	Glyma07g05740	Glyma07g05740.1	bHLH	ATGGAGGATTTAATCATATCTCCTTCTTCGTCTTCCTCTTTGGTCTCTCTACCCCATGAAAACCCAACACCAACACCAACCCTTCTACAAAAACTCCAATTCCTCCTCCAAAGCCAACCCGATTGGTGGGTCTACGCCATTTTCTGGCAAGCCTCACACGACGACAATGGCAACCTCTACTTATCCTTCGGAGAGGGCCATTTCCAAGGCACCAAAGAAACTTCCCCAAAGTCACTAACCATTCCCACAAAGAAGTTCATGAGAGCCCCCACAAACGACACCAACAACATCAACGACGCCGAGTGGTTCTACGTCGTGTCGTTGACTCGCACCTTCGCAGTCAACAATAATGCTTCTTCTTCTTCTTCTTCTCTCCCGGGAAAGTCTTTTGCTTTAGGC…	nucleus	KT031109	Kanamycin	pENTR TM D/TOPO	3972	1392	CACCATGGAGGATTTAATCATATCTCCTTCT	CTGATCCAACCTCATCAGAATC	N
HN_CCL_213	Glyma07g26910	Glyma07g26910.1	bHLH	ATGGATCAGCGAAAGCTACGAGACTCGTCCAATTCGAAACCCGCTTCAGATGCAGCACCCCAACACGTCACTCTCACCTCTAACCGCTTCCGCAACTCTCAAGCTGCTGTGAGGGAGAGAGAGAAAGAGAAGGGTGAAGGGGAAAACGAGGATCCAAGTGCGGCACGAAAGGTTCTAAAGGCAGACCGCGAGAAGCTCAGAAGGGATCGACTCAACGAACACTTCCAAGAGTTGGGAAACGCGTTAGATCCTGATAGACCAAAGAATGACAAGGCAACTATCCTCACTGAGACCGTCCAAATGCTAAAGGACTTAACCGCTGAAGTTAATAGGCTTAAAACAGAGCATAAAACACTTTCTGAAGAGTCACGCGAACTAATGCAAGAAAAGAATGAACTC…	nucleus	KT031110	Kanamycin	pENTR TM D/TOPO	3567	987	CACCATGGATCAGCGAAAGCTACG	ATTATCAGTCTTCGGGATGTCAC	N
HN_CCL_47	Glyma07g32690	Glyma07g32690.1	bHLH	ATGGTTTACTCCTTCTATGACAAAACCTCTTCTTCTGGCTCTGATATTTCGGGGTTGATCAATCCTACTTTGAACAACCTTGGAGCTTCCAATGGCGTTTCGCGGGGCGGCTTGTCATCACCACATTCTTTGGTTTTTGAGAGTGAGAAGGGAGAGCTAGTGAAGTGCCCTGCAACTGCAAAGGTAGGGAAGAGTGAGATTTGTGAGGCCAAAGCTTTGGCTGCTTTGAAGAACCATAGTGAAGCAGAGAGGAGGAGGAGGGAGAGAATAAACGCTCATCTTGCAACACTACGTGGCCTTGTGCCATCCACTGAAAAGATGGATAAAGCCACTTTACTGGCTGAAGTGATTAGCCAAGTGAAGGAATTGAAGAAAAATGCAGTGGAAGCAAGCAAAGGT…	nucleus	KT031111	Kanamycin	pENTR TM D/TOPO	3399	819	CACCATGGTTTACTCCTTCTATGACAA	GCACAAACAAGATCCGTGGTT	N
HN_CCL_214	Glyma08g37240	Glyma08g37240.1	bHLH	ATGGAGCTTTCTCAACTTGGTTTCCTAGAAGAGTTGGTAGCTCCTAGAAGAGACTCATGGAATGCTTTGTCCACTGGATTCTGTGAGCTATTGTCTAATGGCTGTTGTTGGAGTTTTGACACTTTTCTTGAGAACCCAACATTTGGTGCATTTTCAGCTCCAAGATTTGACAGCCCTTACAGCAGTGAAGTATCAGCAGCATACCCTTTTGCTGCTGATGGGTTCACAATGCCATTGTCAGAGCTTGACCCTGGGAGTGATGAGCCGCCACCACCACCACCACTTCCACCATCATTGGAGGATGCAGAGATTGGCTTTCATGACAACAACAACAAGAAGAAGAACAACTTTGAAGAAACCAAGGTTGTGTGCAAAGTTGAGGAGAAAGACAGAGAGATT…	nucleus	KT031112	Kanamycin	pENTR TM D/TOPO	3540	960	CACCATGGAGCTTTCTCAACTTGGTTTC	GAGACATTTCTCACCAAAGCCTG	N
HN_CCL_101	Glyma08g46040	Glyma08g46040.1	bHLH	ATGGAAAACCAATTCTTTCTCAATGCTGGTGTGCCCCCTCAGCTGCATTTTGAGCCTTCTCCACACCACCATCATCACCATCTTTGTCCACCACCCTCTTGGCAATCATCACTGTCTTCTGCCATGGATGTTCAAGTCACTGTTTTGAATTGTTCAACTGAGCAGAACCCGGATTGCTTCTACAACAACACCCCCACATGGGACAAGTCAACGGATCATCATGGTCTTCAGTTTGATTCAGCTCTGAGCTCAATGGTGTCCTCTCCTGCAGCCTCCAATTCCAACATGTCAAGTGAGAATTTTGTCATCAGGGAATTGATTGGAAAATTGGGAAACATTGGTGCTGGCTCTGATGAGATTGAGATCTCACCTCATTCTCAGCCTTTGGTTGGTGCATCT…	nucleus	KT031113	Kanamycin	pENTR TM D/TOPO	4338	1758	CACCATGGAAAACCAATTCTTTCTCAATG	TAGGGGTTCTTGATTTGAGCCA	N
HN_CCL_148	Glyma10g04890	Glyma10g04890.2	bHLH	ATGGACGACGACGACGAAGAATACCCAATTCCCGTCTCAAAGAAACCCTCCACGCAAAACGATGAGATCATGGAACTGTTATGGCAAAACGGCCAGGTCGTGATGCAAAACCAAAACCAACGACCGTTCAGAAAACAACCGCCGACGACGGACGGCGACGGCCCCATTCCGGCGAGGGAGATTCGATCCTCCGAAGCGGAAAACTACAATAGCCAACACTTGTTCATGCAAGAAGACGAAATGGCGTCGTGGCTGCACTATCCAATCCATGAAGATCCTCCTCCCTTCGATCACCACGATTTCTGCGCCGACATCCTCTACCCGCCGCCAAACGCCACCGCGAGCCAGAATCAAAGCAGCGCCTCCGTGCAGTCCTCCGTTCGCACGACGGAGCTCCAG…	nucleus	KT031114	Kanamycin	pENTR TM D/TOPO	4053	1473	CACCATGGACGACGACGACGAAGA	TGTTTTGTCTGACTGATGCTTTTC	N
HN_CCL_63	Glyma10g36110	Glyma10g36110.1	bHLH	ATGGGAATTTCTTCACAGCCTTCTCTTGTTTCCCTTTCTTTGAAAGATCTGATTCAGGGAACTGAAGAAAACAGAACATCTTCATCATATGGGTGTTTGCGGAGCAAAGCCTTGGCAGCACAAGCCAAGAAGGTGAAGGGTACAAAGAGAAGTGTTAGGAGGCCAAGGAGGATTTTGATGATGAAGAGAAGAAGTGGTTCTAGAAGAGGATCCAACAATGGGATTAGAAGACGTGTGAGAAAATTGAAGAGCCTTGTGCCAAATAGTGACTCTTTGGAGTTGGATGGACTCTTCAGAGATACTGCTGATTACATATTGTCTCTACAAACGAGAGTGAGAGTCATGCAGGTTATGGTGAAGGTATTGACAGGCTCTGACGACGAG	nucleus	KT031115	Kanamycin	pENTR TM D/TOPO	2964	384	CACCATGGGAATTTCTTCACAGCC	CTCGTCGTCAGAGCCTGT	N		yes
HN_CCL_215	Glyma10g38630	Glyma10g38630.1	bHLH	ATGTTTCCTTTACAACGCGGCAATGAGCTGGTAATCCATTTTTCTAATGGTCTCTACCCGCAGCACAAAATCTCCCAAGATCTCATTCGGGACGATCAAAATATCGATCAATCTCCCCATGTCGGCTATTCTGATAAAAAATGGCGTACAAGCCGCCCAAAAAAACTATTTTATCATGAGGCTGCAGCTACCAGCCACGCTAATTCTTCTAACCAAGAATATGCTAAAAAGATGGTTCATAGAGAGATTGAAAGGCAAAGGAGGCAAGAAATGGCTACCCTTCATGCCTCTCTTAGATCCCTTCTCCCTCTTCGCTTCATCAAGGGAAAGCGTTCCATATCTGATCAAATGAACGAGGCAGTGAATTACATAAATCACCTTCAGAAGAATATTAAAGAG…	nucleus	KT031116	Kanamycin	pENTR TM D/TOPO	3324	744	CACCATGTTTCCTTTACAACGCGG	CTCAGAACATCTAAGTGATGGAATTACA	N
HN_CCL_124	Glyma11g05810	Glyma11g05810.1	bHLH	ATGGGTGACATGTACCACTTTGACAAGAACCTCTCCTCACAAGACGAAATCTCACTTTTTCTGCGTCAGATTCTGCTCCGTTCATCTTCACCTTCCCACTCCATGCCTGCTGGATCCTGCACCTCCAACGCTGCTCAACAAAACGTAAATGCACACCACCCTTCTTTCACGGCGTCACAGCTCCAAGATGGGAAGATCTTGGCCGTTGATTCCACCGCTTCTTTTGTCTCCGGTTCTGCTGCTTGCAGTTCCTTCAAGGGCCATGGTGCTTCTGCTGCAAATGTGTCTTCTTCTTCTGCTGGAGTGAGTGAGAACGAGAATGATGACTATGATTGTGAGAGTGAGGAGGGTGTTGAGGCTCCGGCCGAAGAAGTTCCAACAAAGGCTGCTTCTTCTAGG…	nucleus	KT031117	Kanamycin	pENTR TM D/TOPO	3723	1143	CACCATGGGTGACATGTACCACTTTG	CCTACCAACAATGTTGGTCTCA	N		yes
HN_CCL_179	Glyma11g13960	Glyma11g13960.1	bHLH	ATGGAGTCAGATCTTCAGCAGCACCCTCCCATGTTTTTGGATCACCACCAGCAGCAGATGAATTCAGGGTTGACACGTTACCGATCGGCGCCAAGTTCGTATTTTTCGAGCATCATTGACCATGAGTTCTACGAGCACGTTTTCAATCGACCCTCTAGCCCCGAAACAGAGCGAATGTTGACACGCTTTGTGAATAGTCTTGGTGGGGGTGATGCTGATGCAGAGGATTCACTTGCTACTACTCAGAATCCCCCAACTGTTGTTGCGGTTAAGGAAGAGGTTAATCAGCAACCTCCGGATGTTACATCCATGAATAATGAACCACTTGTTCTCCAACAACAACAGCAGCAGCAGCAACAACAACAACAAAGTAATAATATGTATAATTATGGCTCTTCT…	nucleus	KT031118	Kanamycin	pENTR TM D/TOPO	3834	1254	CACCATGGAGTCAGATCTTCAGCAG	TTGCTGCTTCTTGTGTGAAC	N
HN_CCL_12	Glyma12g16560	Glyma12g16560.1	bHLH	ATGGTTTCCCGGGAAAATACCAATTGGCTCTTCGATTACGGCTTGATCGACGATATTCCCGTTCCGGATGCCACCTTTGGCGTCAATTCCTCCGCCTTCACATGGCCCCCTAACGCCCTCGACGCTCCTTCCAATGTCGGTGTTGACATTGATGGCTCATTGGGGGATTCTGACGGTCTCAAAGAGTCTGGCTCAAAGAAAAGAGTTAGGTCTGAATCATGTGCTGCTTCTAGCTCCAAGGCATGTCGAGAGAAGTTGCGAAGAGATAGGCTTAATGACAAGTTTGTTGAATTGGGCTCCATTTTGGAGCCTGGAAGGCCTGCCAAAACGGACAAGACTGCTATCCTGATTGATGCTGTCCGAATGGTGACCCAATTAAGGGGTGAAGCCCAGAAGTTG…	nucleus	KT031119	Kanamycin	pENTR TM D/TOPO	3291	711	CACCATGGTTTCCCGGGAAAATACCA	TTAGGCAACTGGTGGTCGGAG	Y		yes
HN_CCL_146	Glyma13g32320	Glyma13g32320.2	bHLH	ATGGCTGAGGATTTTCAAGCTGCTATCTGTGGTGAAAATTGGTGGAATAATATTAATCCAACAAGAAGTGTCTTTCCTCTTATGCCATCAACTTGTTCGGTGGCAGCAGCTGATCATGCAGGAAACTACAGCACTTGGCAAAGTACTACTGATTTCGTTGATTTGAAGGGAACAAGGTCTTGTGCTGAGCTGGAGACTGATAATAACTTGAGTTTTCTTGATGCTGAGAAGCCACAGCAGAGTGAAAGTGGTAGCATCTTGATCAATTCCACCTTACAAATGATGGGTTTTGGCAAGTCATCTTCAACTTCATCGAATTGGAATCAATCTTTATTAGGGAGCGGTTTTGATTCTGTGCTTCAAGAAGAAACAGGCATAGGTGGTGGCAGCCAAGTTTCC…	nucleus	KT031120	Kanamycin	pENTR TM D/TOPO	3891	1311	CACCATGGCTGAGGATTTTCAAGCTG	CCTGCCAATGAGTGCGCCT	N
HN_CCL_83	Glyma13g36260	Glyma13g36260.1	bHLH	ATGGTTTCCCCGGAAAACAGCAATTGGCTGTTCGATTACCCGTTGATCGACGACGACGTTATTCCCGTCGGCGACTCCTCCTTCGCCGTCTCCGCTTCCACCTTCTCCTGGCCCCCACCTCCCGCCAATGTCAGTGTCGAAATTGATGCTTCGCTTGGGGATTCTGATGGCCTAAAAAATCCTGCTTTGAAGAAAAGGACTAAATCTGATTCAAGTACTGCTTCTAGCTCCAAAGCGTGTCGGGAGAAGTTGAGGAGGGATAGGCTTAATGACAAGTTTGTTGAATTGGGCTCCATCTTGGAGCCCGGAAGGCCTCCCAAAACAGACAAGGCTTCCATTCTGATTGATGCTGCCCGAATGGTGACACAGCTGCGGGATGAAGCCCTGAAGTTGAAAGAC…	nucleus	KT031121	Kanamycin	pENTR TM D/TOPO	3282	702	CACCATGGTTTCCCCGGAAAACAG	GGCAACCGGTGGACGGAG	N		yes
HN_CCL_64	Glyma14g03180	Glyma14g03180.1	bHLH	ATGCCATCACCATCATCCATGGAACAAGAAGATAACACTATCATACCCACATTCCTCAGAAAACCTGCAGAAGACCAGAACAACAACAACTCTCCCACCCCTTCTCACAAGTCTTTGCATGTTTTCCGCCGCAGCAGGAGGCGGTGGAGGAAGGAAGTGGCAGTGAAAGATGCTGTGCAAGAAGAAGAAGATGAAGAAAAAGAAGAAGGAGAAGATGGGGGTGATGACAGAGAAGAGATAGAGAGGAAGATTCATGCATTACAGAGGATTGTGCCTGGTGGTGAGTCTTTAGGTGTGGACAAGCTCTTTGATGAAACTGCTGGCTATATTCTTGCTTTGCAGTACCAAGTCAAAGCCTTGAGGGCTCTCACTGGTTTCTTTGAGAAGTTGGAGAAGGAG…	nucleus	KT031122	Kanamycin	pENTR TM D/TOPO	2997	417	CACCATGCCATCACCATCATCC	ACCTCCAAACTTTGTTTTCTCCT	N		yes
HN_CCL_81	Glyma14g07590	Glyma14g07590.1	bHLH	ATGGCACTCTCTTTGACATCTAATGGGGTCAATGAGTACCAAAAATGTGTGGTTGAAGAGGAAGATGGCTCACAAAGTACTAATGGGCTCAGCAATGATTCAGCTTCAGCCATAACCAATTCTCCTCCTCTATGTGGCAATGAGTATGTTCATAAGAGCACACATTACCAACTTGAAGAAGCAGAATCCCTGATTAATTTCAAAGCCAATGATCAATACAACAACCTCATGCAAGGTAGTGAATCTTTTCTTAGCTTTCAGCAGAGTTGGATGTTCTCCAAAGAGAGTAATTTGCATGAAGGTTATAACCAGTGGAACCATGTTATTAGTCCTAAAAGCCCCACAGATATGCGCCTAGTGCAAAATTTCAGTTGCTTTGAAACAGCCACTGGCTATAGC…	nucleus	KT031123	Kanamycin	pENTR TM D/TOPO	3459	879	CACCATGGCACTCTCTTTGACATCTA	TCTTTGAGATGAAAGAATGGCAT	N
HN_CCL_216	Glyma17g10290	Glyma17g10290.1	bHLH	ATGGAACCTCCTCTCATCAACGACTCCACATTCTCTTCCGCTAACCCTTCCTTGTCCGAGATTTGGCCCTCTCATTTTCCCACAGACCACACTCCCAGTAACAAGAGACACCTCTCCCCCTCGACTGATTGTGGCAGCAATAAACATATCAAATCATCAGGATCAGGATCCCAGGATCAAAACGGTGCCTTGAAGGCGGGTGAAGTGGACGCGACTTCAGTAGCCGGTAACAAGTTACCCGAACAAACGGCGAAACCTAGTTCTTCCGAGCAGCCACCTAAGCAAGACTATATACACGTGCGAGCTAGAAGAGGCCAAGCCACCGATAGCCACAGTCTCGCTGAGAGAGCTAGGAGAGAAAAGATCAGTGAGAGGATGAAAATTCTTCAAGATATAGTT…	nucleus	KT031124	Kanamycin	pENTR TM D/TOPO	3267	687	CACCATGGAACCTCCTCTCATCAACG	TGTTGCTTTCTCAAAACCACCAG	N
HN_CCL_79	Glyma17g16720	Glyma17g16720.1	bHLH	ATGATGGAGGAATTGAACAAACCAATGGACGGATCAGCAACCAGCTGGTTATCCGATTTGGAAATGGATGATTACAATTTATTTCCAGATGAATGTCCCTTGAACTTGAACATGTTTGATGACCGAGAGTTTCTCTCACAAGACATTGCTAGTGCCTTCCAAGAACAGACACAGACCTTGCAACAGCAATCTTTGTCTTCAGAGTGCCCTTCCAAAACTGTGAGCAACTCATCCACCGATGAAACCACCTTTGACTTTGAGAGACCATCCAAGTTGCTGAAAACGACAACAAGCACTAGTTCTAACTTTGACTCATCCACCATCACCAAAACCCTTTCCCCCAAACTTTCCCCATCATCTTCCTTTCAATCTCAGATTCTCTCTTTTGACAACACCAAC…	nucleus	KT031125	Kanamycin	pENTR TM D/TOPO	3693	1113	CACCATGATGGAGGAATTGAACAAACC	TGACAATATCTTCAATGCAGCC	N		yes
HN_CCL_65	Glyma18g49320	Glyma18g49320.1	bHLH	ATGTCTAGCCGAAGATCCAGACAACATTCAGGGTCTACAAGGATCTCCGATGACCAAATCATCGAACTTGTTTCCAAATTGCGCCAACTTGTTCCTGAGATTCGCAATAGGCGATCTGATAAGGTTTCAGCGTCAAAGGTCCTACAAGAGACCTGCAACTACATCAGAGGCTTGCACAGAGAGGTGAGTGACTTGAGCGAGCGACTGTCTCAGTTGTTGACCACAATTGATGCTGATAGTGCTGAGGCTGGAATCATTAGGAGCCTACTTAATCAA	nucleus	KT031126	Kanamycin	pENTR TM D/TOPO	2856	276	CACCATGTCTAGCCGAAGATCCAG	TTGATTAAGTAGGCTCCTAATGATTC	N		yes
HN_CCL_217	Glyma18g51080	Glyma18g51080.1	bHLH	ATGGCTAGGTCTGCGAAAGGGCATCAAGATGAATTCGACGACGATGATGAAGAAGAACTCTTAACTGCTAATAACACCTCTTCCAAAGTGAAGGTGGATGAACCCAGCACGGGGAAGAGGGTGAACCCACAGCGTTCAAAGCATTCAGAAACCGAGCAACGTAGAAGGAGCAAGATTAACGAAAGGTTTCAGGTTCTGAGAGATCTCATACCTCAAAATGATCAAAAAAGAGATAAGGCATCCTTCTTGTTGGAGGTCATTGAGTATATTCAGTTCCTACAGGAAAAATTACAAATTTATGAACAGACTTATGAAGGATGGAATCAGGAGCCCACGAAATTAACTCCATGGAGAAATAATCACGGGCCTGCAGAAAATACTACAGATCCTTCTCAAGCT…	nucleus	KT031127	Kanamycin	pENTR TM D/TOPO	3600	1020	CACCATGGCTAGGTCTGCGAAAGG	GCTTGCTTCTTGTCTGAGCCT	N
HN_CCL_66	Glyma19g02510	Glyma19g02510.1	bHLH	ATGTCTAGCAGAAGGTCCAGGCAGCAATCTGCATCCACAAGGATCTCCGATGACCAAATCATCGACCTCGTTTCAAAGTTGCGTCAACTTGTTCCTGAGATTCGCGATAGGCGCTCTGACAAGGTATCAGCATCTAAGGTCCTACAAGAGACCTGCAACTACATCAGAAGCTTACACAGAGAAGTGGATGACTTAAGCGAACGACTGTCTCAGTTGTTGGCCACAATCGATGCTGATAGCCCTGAAGCTGCCATCATTAGGAGCCTAATTAAC	nucleus	KT031128	Kanamycin	pENTR TM D/TOPO	2853	273	CACCATGTCTAGCAGAAGGTCCAGG	GTTAATTAGGCTCCTAATGATGGC	N		yes
HN_CCL_180	Glyma19g40980	Glyma19g40980.1	bHLH	ATGATGATTCAGAAGATGTTTGACTCCACCCGTTCTGGTATGACAAGAAGCTCCTCCCATGTAGCCTCCATTAATGACAATGATTTCCTTGAGCTGGTGTGGGAAAATGGTGAGATTGTTGTACGAGGAGGTTCATCATCAAACAGATCACGAAAGACAAACGAGGAAAGAATACATGAAGATGCCAGCATTAACAAAAGAACTAGGTTAAACCCATTATACTCACTTGAAGATCACTTTCTACCACAAAGGGACTCTGACATGAGCTCTTCACACCAAAGCAATAATGGCCAAGATTCGTGTCAATCCTCCCAAAGCAAGAATTCCTGCAAGCTTCATGAAGAATTTGCAAACTTACTTAAGCCCGTTACCACAGGCAATAGTCACTTACAACAGTGC…	nucleus	KT031129	Kanamycin	pENTR TM D/TOPO	4134	1554	CACCATGATGATTCAGAAGATGTTTGACT	TTTTTGTGGAAAAATGAAAGG	N
HN_CCL_62	Glyma20g31500	Glyma20g31500.1	bHLH	ATGGGAATTTCTTCACAGCCTTCTCTTGTTTCCTTCTCTTTGAAAGATCTGATTCAGGGAACTGAAGAAAACAAAACTTCTTCATCATATGGGTGTTTGTGGAGCAAAGTCTTGACAGCACAAGCCAAGAAGGTGAAAGGCACAAAGAGAAGTGTTAGGAGGCCAAGGAGGATTTTGATGATGAATAGAAGGAGTGGCTCTAGAAGAGGATCCTACAATGGGATTAGAAGACGTGTGAGAACATTGAAGAGCCTTGTGCCAAATAGTGACTCTTTGGGGTTGGATGGACTCTTCAGACAAACTGCTGATTACATATTGTCTCTACAAACGAGAGTGAGAGTCATGCAGGTTATGGTTAAGGTATTGACAGGCTCTGACGAG	nucleus	KT031130	Kanamycin	pENTR TM D/TOPO	2961	381	CACCATGGGAATTTCTTCACAGCC	CTCGTCAGAGCCTGTCAATAC	N		yes
HN_WYQ_57	Glyma10g28290	Glyma10g28290.3	bHLH	ATGCCTTTATATGAGTTATACCGGCTGGCCAGAGAGAAGCTTGGTAAAGAAACTACCAGCACACGTGCTCCTGATCAATGTTCCTCGCCAGAGAATGATTTTTTTGAGCTGGTTTGGGAGAACGGTCAGATTTCGAGCCAGGGTCAGTCCAGTAGAGTTAGAAGGAGCCCCTCTTGCAAGAGTTTGCCATCTCACTGCTTACCATCTCACAGTCCCAAGGCTAGGGATAAAGATGTAGGATATGGTAGCTACACAAGGTTGGGGAAATTTGGGGATTTAGACTCTGGATTAAATGAAATTCCAATGTCGGTGCCATCCAGTGAAGTGGATTTCTGTCAAGATGAAGATGTGTTACCTTGGTTGGATTATCCATCAATAGATGGTTCTTTGCAACAAGAG…	nucleus	KT031131	Kanamycin	pENTR TM D/TOPO	4653	2073	CACCATGCCTTTATATGAGTTATACC	TCTGCCAGGTCCAGGATTAA	N
HN_WYQ_58	Glyma20g22291	Glyma20g22291.1	bHLH	ATGCCTTTGTATGAGTTATACCGGCTGGCCAGAGAGAAGCTTGGTAAAGAAACTACCAGCACACGTGCACCTGATCTATGTTCCTCGCCTGAGAATGATTTTTTTGAGCTAGTTTGGGAGAACGGTCAGATTTCAAGCCAGGGTCAGTCCAGTAGAGTTAGAAGGAGCCCCTCTTGCAAGAGTTTGCCATCTCACTGCTTACCATCTCACTGTCCCAAGGTCAGGGATAAAGATGTAGGATATGGTACCAACACAAGGATGGGAAAATTTGGGGATTTAGACTCTGGATTGAATGAAATTCCAATGTCGGTGCCATCCCGTGAAGTGGATTTCTGTCATGATGAAGATGTGTTACCTTGGTTGGATTATACATCAATGGATGGTTCCTTGCAACATGAA…	nucleus	KT031132	Kanamycin	pENTR TM D/TOPO	4746	2166	CACCATGCCTTTGTATGAGTTATACCG	TCTGCCAGGATCAGGATT	N
HN_CCL_105	Glyma02g14880	Glyma02g14880.3	BZIP	ATGAACTTCAGGAACTTTGGTGTTGGAGATAACCACCCCACTTGGGATGCCATGCATGGGAAGACACCAGCAAATAATAATGTTACTAGCACTACTCTGCTGAGACAGCCCTCAACAATATACTCATTGACATTTGATGAGTTTCAGAGCACCATGGGTGGGATTGGGAAGGATTTCGGGTCCATGAACATGGATGAACTCTTGAAGAACATATGGACAGCTGAAGAGACTCAAGCCATGGTGTTTTCAGCCGTTGCCGCCGCAGGAGGAGTAGAAGGCCATAACAACAACAGCAACAACAACCCTATTAATTGTAGTGGTTTGCAAAGACAAGGCTCTTTGACATTGCCAAGGACTCTTAGTCAGAAAACAGTTGAGGAGGTTTGGAGGGACTTGATC…	nucleus	KT031133	Zeocin	pDONR/Zeo	5611	1320	GGGGACAAGTTTGTACAAAAAAGCAGGCTATGAACTTCAGGAACTTTGGTGT	GGGGACCACTTTGTACAAGAAAGCTGGGTCCTACCATGGTCCAGTAAGTGTCC	Y		yes
HN_CCL_137	Glyma03g37790	Glyma03g37790.2	BZIP	ATGGCATCACCGATCCAACAACAACAACGCTCGACTACTACAAGTTCTGGATCTGAAGGAGGAGATCCGCATATCATCGATGAGAGGAAGCGGAAGAGGATGCTGTCGAACCGCGAGTCGGCGCGGCGATCGCGGATGAGGAAGCAGAAACAGCTGGAGGATCTGACCGATGAAGTTAGCAGATTGCAAAGCGCGAACAAGAAGCTTGCGGAGAACATAGAGGCCAAGGAAGAAGCGTGCGTCGAGACCGAAGCGGCGAACAGCATTCTGAGAGCACAGACAATGGAACTGGCCGATCGATTGCGCTTCTTGAACTCCATCCTTGAGATCGCTGAAGAGGTCGAAGGGTTATCCGTTGAGATTCCCGAGATTCCAGATCCTCTCCTCAAGCCCTGGCAG…	nucleus	KT031134	Kanamycin	pENTR TM D/TOPO	3030	450	CACCATGGCATCACCGATCCAACAAC	ACGCAGAAACATGTTTGCGGTG	N
HN_CCL_129	Glyma05g28960	Glyma05g28960.1	BZIP	ATGGCTTCTCCTGGTGGAAGTGGAACCTATTCATCTGGTTCCAGTTCTCTTCAAAACTCTGGTTCTGAAGGAGACAGAGACATCATGGAACAGAGGAAGAGGAAGAGAATGTTGTCCAATAGGGAATCGGCACGTAGATCGAGGATAAGGAAACAGCAGCACCTGGAAGGTCTGAGTGCCCAATTGGATCAGCTTAAAAAGGAGAACGCACAAATCAACACAAACATAAGCATCACGACGCAGATGTACCTCAACGTGGAAGCTGAGAACGCGATTCTGAGGGCTCAAATGGGGGAACTGAGCAACAGATTGAACTCTCTGAACGAAATGATAAGTTTCATTAACTCCACCAACAACAACTGCTTGATGATGTTCGATGAGGCACAGGAGACGACCACT…	nucleus	KT031135	Kanamycin	pENTR TM D/TOPO	3069	489	CACCATGGCTTCTCCTGGTGGAAG	ATACATGATCAACATTTCATTGTC	N
HN_CCL_125	Glyma06g01240	Glyma06g01240.1	BZIP	ATGACTATGGCTTGTTCAAGTGGAACATCTTCAGGGACGTCGTCGGAGCTGCAGGGTATGATGGATCAGAGGAAGAGGAAGAGAATGATATCGAACCGCGAATCGGCAAGGCGATCTCGAATGAGGAAGCAGAAGCACTTGGATGATCTAGCATCGCAGCTGACTCAGCTCAGGAGCCAGAATCAGCAGCTTCTCACGTCTGTGAACCTCACCAGCCACAAGTACTTGGCGGTGGAGGCTGAGAACTCTGTTTTGAGAGCACAAGTGAACGAGCTCAGCCACAGGTTGGACTCTCTCAACCAGATCATCCACTTGTTGAATTTCTTTGAGCCCGATGCTAGTACTAGTACCTTCTTCAACAACCCTTTCAATTTCAGCCTCCCGATTATGGCTTCAGCA…	nucleus	KT031136	Kanamycin	pENTR TM D/TOPO	2994	414	CACCATGACTATGGCTTGTTCAAGTG	GTACTGCAACATGTCTGCTG	N
HN_CCL_138	Glyma08g12170	Glyma08g12170.1	BZIP	ATGGCTTCTCCTGGTGGAAGTGGGACCTATTCATCTGGTTCAAGTTCTCTTCAAAACTCTGGTTCTGAGGGAGACAGAGACATCATGGAACAGAGGAAGAGGAAGAGAATGCTATCCAATAGGGAATCGGCACGTAGATCGAGGATGAGGAAACAGCAGCACCTGGAAGGTCTCAGTGCCCAATTGGATCAGCTAAAAAAGGAGAACACCCAAATGAACACAAACATAGGCATCAGCACGCAGCTGTACCTCAACGTGGAAGCTGAGAACGCGATTCTGAGGGCTCAAATGGAAGAACTGAGCAAGAGATTGAACTCTCTGAACGAAATGATAAGTTTGATTAACTCCACCACCACCACCAACAACTGCTTGATGTTCGATGAGGCACAGGAGACTACG…	nucleus	KT031137	Kanamycin	pENTR TM D/TOPO	3084	504	CACCATGGCTTCTCCTGGTGGAAG	ATACATCATCAACATGTCATTGTC	N
HN_CCL_142	Glyma08g28220	Glyma08g28220.1	BZIP	ATGCAGGCCAGGGAGATCACAGGACTCAATTATTTACTCCCTCCAGACCCTTGTTTCAACTACAGCATGGTTCAGAACACCATCCCCACATTTCAACTCCACAAACTCTCAAACCAATTCTATGGTTTGCAGAAACCTCCTCCTCAAGTGCTTGCAGACTTCAGCCCCCCTCAGTCCTCATGCATCAGCAGCAACTCAACCTCTGATGAAGCAGATGAGCAGCAGCAAAGCCTCATCAATGAGAGGAAGCACAGGAGGATGATATCGAACCGCGAATCGGCACGCCGGTCACGCATGAGGAAGCAGAAGCACCTTGATGAGCTGTGGTCACAGGTGGTTTGGCTCAGGAATGAAAATCACCAGCTCATGGACAAGCTGAACCATGTGTCTGAGTCACAT…	nucleus	KT031138	Kanamycin	pENTR TM D/TOPO	3159	579	CACCATGCAGGCCAGGGAGATCAC	ACCAAGCAGGTCCAAAGAGTC	N
HN_CCL_130	Glyma11g12240	Glyma11g12240.1	BZIP	ATGGCTTGTTCAAGTGGAACATCTTCAGGGTCATTATCTCTGCTTCAGAACTCTGGTTCTGAGGAAGATTTGCAGGCGATGATGGAAGATCAGAGAAAGAGGAAGAGAATGATATCAAACCGCGAATCTGCACGCCGATCTCGCATGAGGAAGCAGAAGCACTTGGACGATCTTGTTTCCCAAGTGGCTCAGCTCAGAAAAGAGAACCAACAAATACTCACAAGCGTCAACATCACCACGCAACAGTACTTAAGCGTTGAGGCTGAGAACTCGGTGCTTAGGGCTCAGGTGGGTGAGTTGAGTCACAGGTTGGAGTCTCTGAACGAGATCGTTGACGTGTTGAATGCCACCACCACTGTGGCGGGTTTTGGAGCAGCAGCATCGAGCACCTTCGTTGAG…	nucleus	KT031139	Kanamycin	pENTR TM D/TOPO	3078	498	CACCATGGCTTGTTCAAGTGGAACATC	ATACTGCAATATGTCTGCAGAAG	N
HN_CCL_128	Glyma12g04440	Glyma12g04440.1	BZIP	ATGGCTTCCTCAAGTGGAACATCTTCAGGGTCATCTCTGCTTCAGAACTCTGGTTCTGAGGAGGATTTGCAGGCGGTGATGGATCAGAGAAAGAGGAAGAGAATGATATCAAACCGCGAATCTGCACGGCGATCTCGCATGAGGAAGCAGAAGCACTTGGACGATCTTGTTTCCCAAGTGGCTCAGCTCAGAAAAGAGAACCAACAAATACTCACAAGCGTCAACATCACCACGCAACAGTACCTGAGCGTTGAGGCTGAGAACTCGGTGCTTAGGGCTCAGGTGGGTGAGCTTAGTCACAGGTTAGAGTCTCTGAATGAGATCGTTGACGTGTTGAATGCCACCACTGTGGCGGGTTTTGGAGCAGCAGCAACATCGAGCACCTTCGTTGAGCCAATT…	nucleus	KT031140	Kanamycin	pENTR TM D/TOPO	3058	478	CACCATGGCTTCCTCAAGTGGAACATC	ATACTGCAATATATCCGCAGAAG	N
HN_CCL_141	Glyma16g03190	Glyma16g03190.1	BZIP	ATGGGAAACAGTGAGGAAGAGAAATCTGTTAAAACTGGAAGTCCTTCTTCTTCACCTGCAACAACTGAGCAGACCAACCAACCTAATATTCACGTCTATCCTGATTGGGCTGCCATGCAGTATTATGGGCCAAGAGTCAACATTCCACCATACTTCAACTCAGCTGTGGCTTCTGGTCATGCTCCACACCCATACATGTGGGGGCCGCCACAGCCTATGATGCAACCTTATGGGCCACCTTATGCAGCATTTTATTCGCATGGAGGGGTTTATACTCACCCTGCAGTTGCTATTGGGCCACACTCACATGGTCAAGGAGTTCCATCTTCACCTGCTGCTGGGACTCCTTCAAGCGTAGAATCACCAACCAAATTCTCTGGAAATACTAATCAGGGTTTA…	nucleus	KT031141	Kanamycin	pENTR TM D/TOPO	3852	1272	CACCATGGGAAACAGTGAGGAAGAG	ACCAGCTGCTACAGCATTAG	N
HN_CCL_140	Glyma17g17100	Glyma17g17100.1	BZIP	ATGCTTTCTCTCCCTCCCTCCGACCCCTTCTCCACCTTCTCCGCCGGCTTCACGCCGTGGGACCACGATGAGGATTCCCACGCCCTCTTCTCCCCCAAACCCGTCTCTTCCAGCTCCGGCTCTGACGACAAATCCGAACCGAACCAACATGTATCCGCCTCCTCCACGGCGATGGAGGAGCGGAAACGGCGCCGCATGATATCGAACCGGGAATCGGCCCGCAGGTCCAGGATGCGGAAACAGAGACACCTGGAGAACCTTCGGAACCAGTTGAACAAGTGCAGGGTCGAAAACCGGGAACTGAGTAACCGGTTGCAGTTCGTCCTGCACCACTTGAACCGCCTCCGAACCGAAAACGAATGGTTACACTCCGAGCGAACCTTGCTCCGCCAAAAAGTC…	nucleus	KT031142	Kanamycin	pENTR TM D/TOPO	3084	504	CACCATGCTTTCTCTCCCTCCCTC	ATTAACTTGATTAATTGTCATGAGC	N
HN_CCL_31	Glyma19g20090	Glyma19g20090.1	BZIP	ATGGGATCTCAGGGTGGGGCAGTGCAAGAGCCAAAGACTACTACCCCTTTGGCTAGGCAAGGGTCCTTGTATAATCTGACCCTTGATGAGGTGCATAACCAACTTGGGAATTTGGGGAAGCCACTTGGCAGCATGAATCTTGATGAGTTGCTGAAGAGTGTGTGGAGTGCTGAAGCTGGTGGTGGTGGTGAGGCTTCTGGCTGGGACTTTGGTGTTGGTGATGCTACTAACATGCCGCATGGCAAGGCTGCTGCTTCCGGCTCCTCTCTGAATCCTCAGGGGAGCCTAACTTTGTCTAGGGATCTTAGCAGGAAAACTGTTGATGAGGTTTGGAAAGATATGCAACTGAAGAAGGTCACTAATAGGGATAAAAAAATCCAGGAAAGGCAAGCTACACTG…	nucleus	KT031143	Kanamycin	pENTR TM D/TOPO	3546	966	CACCATGGGATCTCAGGGTGGG	TCAAAAGATGGCTGAACTAGT	Y		yes
HN_CCL_139	Glyma19g40390	Glyma19g40390.1	BZIP	ATGGCGTCGTCAATCCAACAACAACGCTCGACTGCAACAAGTTCTGGATCTGAAGGAGGAGGAGATCCGCAAATGATCGACGAGAGGAAGCGGAAGAGGATGCTGTCGAACCGCGAGTCGGCGCGGCGATCGCGGATGAGGAAGCAGAAACAGCTGGAGGATTTGACCGATGAAGTTAGCAGATTGCAAGGCGCGAACAAGAAGCTGGCGGAGAACATAAAGGCAAAGGAAGAAGCATGCGTGGAGACCGAAGCCGCGAACAGCATTCTGAGGGCTCAGACAATGGAACTGGCCGATCGATTGCGCTTCTTGAACTCCATCCTTGAGATCGCTGAAGAGGTCGAGGGATTATCCGTTGAGATTCCCGAGATTCCAGATCCTCTCCTCAAGCCCTGGCAG…	nucleus	KT031144	Kanamycin	pENTR TM D/TOPO	3030	450	CACCATGGCGTCGTCAATCCAACAAC	ACGCAGAAACATGTTTGCGGTG	N		YES
HN_CCL_210	Glyma19g44190	Glyma19g44190.2	BZIP	ATGGGAAACAGTGAGGAAGAGAAATCTACCAAGACTGAAAAACCTTCTTCACCTGTAACAGTGGATCAAGCCAATCAGACCAACCAGACCAATATTCATGTCTATCCTGATTGGGCAGCCATGCAGGCATATTATGGGCCAAGAGTCACCATGCCACCATACTACAACTCAGCTGTGGCTTCTGGTCACGCTCCTCACCCATACATGTGGGGACCACCACAGCCTATGATGCCACCTTATGGGCCTCCTTATGCAGCAATTTATCCACATGGAGGGGTTTATACTCACCCTGCAGTTCCTATTGGGCCACATACACATAGTCAAGGAGTTCCATCTTCACCCGCCGCTGGGACTCCTTTAAGCATAGAGACACCACCCAAATCATCTGGAAATACTGAT…	nucleus	KT031145	Kanamycin	pENTR TM D/TOPO	3855	1275	CACCATGTGCAGTGATTCGAAAAGTAAAC	TGCTACCATCTGCTCCTGCT	N
HN_WYQ_35	Glyma04g04170	Glyma04g04170.1	BZIP	ATGAATTTCAAGAGCTTTGGAAACGAGGCCGGCGGCGGCGGAGGGAGACAGGCGGGGAACTTCTCGCTGACGCGGCAGCCGTCGGTGTACTCGCTGACGTTCGACGAGTTCATGAACAGCATGGGAGGTTCGGGGAAGGACTTTGGGTCCATGAACATGGACGAGTTGCTGAAGAACATCTGGACCGCGGAGGAGGTTCAGACAATGGCGTCGGCGGGAGTGGCCGCCGATGACGGCGGCGCCGGCGTCAGCCATTTGCAGCGGCAGGGGTCGCTGACGTTGCCGCGGACCCTAAGCCAGAAGACCGTTGATGAGGTTTGGAAGGACATTTCGAAAGACCACGGTGGGCCCAACTTGGCCCAGACGCAGAGGGAGCCCACGCTGGGAGAGGTGACGTTG…	nucleus	KT031146	Kanamycin	pENTR TM D/TOPO	3831	1251	CACCATGAATTTCAAGAGCTTTGGAAAC	CCACGGACCAGTTTGTGTTC	N
HN_CCL_144	Glyma19g02710	Glyma19g02710.1	C2C2 (Zn) Dof	ATGTTGGAGTCAAAAGACTCGACGATGAAGCTCTTCGGGAAGACGATCCCTGCGCCGGAGATCTCCGCCGGAGCTCCGGCATTGTCTTCTGGTGATGCTGATGCTGTTGGTGTTGTTCAGAACCATGGTTCTTCAAGTGTCAATGGGGATGGTGAAGAGCACGAGATTGAGCAGGACATAATGGGAGAGGAAACAACTGAGAGTGAGAAGGAAGATGAAGTGACCAATCTTGATACTGTCTCAAGACCAGGGGAAGTGTCTATTAACCCCTCTACCAAGAAGGAGGATCTTACATTGAAAACTTCAAAAAAGACCGAACAAGAACAAGGTGAAAATTCCCAAGATAAAACACTGAGAAAGCCGGACAAAATACTGCCTTGCCCCCGCTGCAATAGCATG…	nucleus	KT031147	Kanamycin	pENTR TM D/TOPO	3735	1155	CACCATGTTGGAGTCAAAAGACTCGAC	AGACATGGCTATGGTTCGGGCA	N
HN_CCL_168	Glyma05g21620	Glyma05g21620.1	C2H2 (Zn)	ATGACCTTCATAAGGGAGGAATATGATCAAGTTGATGATCATGGATCACAAAACAATGCCAACAACAACACTGAAATTGTGACCACCCCAGAAGGGGAAAACATGGGAGAATGGCTTAGTCTAGGCCTCACAGGAGACATCAACATGCCTGTAGAAGCAGCAGCAGAACAAAACTTATCATCAAGGCCTCTCCACAACAAGGAATTCTCATGCAACTTCTGCATGAGAAAGTTTTACAGCTCACAAGCCTTAGGGGGTCACCAGAATGCACACAAGAGGGAGAGAGAAGCTGCTAGAAGCTACCACCAATCTCATCATCACAGAATGGGGCTTGCTTACACTTCTCTGGCATCTAGGTCACTGGGAATTCAGCCTCACTCTCTTGTGCACAAACCTAAC…	nucleus	KT031148	Kanamycin	pENTR TM D/TOPO	3177	597	CACCATGACCTTCATAAGGGAGGAATATG	GAGCCGAAGATCTAAGTCAATCTTC	N
HN_CCL_135	Glyma06g07800	Glyma06g07800.1	C2H2 (Zn)	ATGGGAGAGGTGGCAGTAATGCATTCTGAGCCTCTGCAGTTTGATTGCAATGACATGAAGCATATCACTGAGAAAGATGTATATAATCTATTGTCAAACGAAGAGCACATACTTGGAGAAGAATCAAGTCAATCATCAAATGACAAAAAGATCAATGATTTGAGAGAGAGAGGATACATGAAGTATGGATGTCAACATTACCGAAGAAGATGCCGTATTAGGGCCCCCTGTTGTGATGAGATTTTTGATTGCCGCCATTGTCACAATGAGGCAAAAAATAATATCAACATTGACCAGAAGCATAGACACGATATTCCCCGCCATCAAGTTAAACAGGTGATATGTTCTCTTTGTGAGACAGAACAAGAGGTTCAGCAAAATTGTATTAACTGTGGCGTT…	nucleus	KT031149	Kanamycin	pENTR TM D/TOPO	3507	927	CACCATGGGAGAGGTGGCAGTAATG	GCCTCTTGTTTCCCGTGTG	N
HN_CCL_170	Glyma12g30270	Glyma12g30270.1	C2H2 (Zn)	ATGTTGGCACAAATGGACATGGAGGAGCTTGTCTCATGTAACAACAACGATGCCACCAACATAGCCAAAGGGAAGCGCACAAAGCGGCGCTTGAGGCCTTTGTCTCCTTGTGCTGTTGTCGCTGCTACCACTATCACCACCACCACCACTGCTATCACCGCTATCACCACCGTCATGACATCTAGCTGTTCAAGTGCTTCTGCCGGTGGCGGTGGATCGTCTTCATCCACCACCTTTGAGGAGGAAGAGGAAGACATGGCTAATTGTTTGATTCTCCTAGCACAAGGAAGAGTAGGACGGGACCCTCCTCATCATCACAAGGACCTATGTGGTGATGTCAAGACAGAGAAGGGTAGCACCAAAGTTGATCATTTATATGTTTATGAGTGCAAAACATGC…	nucleus	KT031150	Kanamycin	pENTR TM D/TOPO	3519	939	CACCATGTTGGCACAAATGGACA	ATAATGGCATCCCACCAAAG	N
HN_CCL_218	Glyma13g39620	Glyma13g39620.1	C2H2 (Zn)	ATGTTGTCACAAATGGACATGGAGGAGCTTGTCTCATGTAACAACAACGATGCCACCAACATAGCCAAAGGCAAGCGCACAAAGCGGCGCTTGAGGCCTTTGTCTCCTTGTGCCGTCGTTCCTACCACCACCACCATCACCACTGTCACTGCCGCTACCACCCCCATCATGACATCTAGCTGTTCAAGTGCTTCTTGTGGCGGTGGTTCTTCTTCATCCACAACCTTTGAGGAGGAAGAGGAAGACATGGCTAATTGTTTGATTCTCCTAGCACAAGGAAAAGTAGGAGGGGACCCTCCTCATCGTCACAAGGACTTATATGGTAGTGATGTTAAGACAGAGAAGCTGGGTAGCACCAAAGTCGATCATTTCTATGTTTATGAGTGCAAAACATGCAAC…	nucleus	KT031151	Kanamycin	pENTR TM D/TOPO	3525	945	CACCATGTTGTCACAAATGGACATGG	ATAATGGCATCCCACCAAAG	N
HN_CCL_169	Glyma17g18110	Glyma17g18110.1	C2H2 (Zn)	ATGACCTTCATAAGGGAGGATGATGATGATCAAGTTGATGATGATCATGATCATGATCATGTGGATGGTGGTGGATCACAAAACAGTGCCAGCAACATCACTGAAATTGTGACCACCCCAGAAGGGGAAAACTTAGGAGAATGGCTGAGTCTAGGCCTCAAAGGAGACATCAACATGCCAGCAGAAGAACAAAACTCATCATCAAGGCCTCTCCACAGCAACAACAACAAGGTATTCTCATGCAACTTCTGCATGAGAAAGTTTTACAGTTCACAAGCCTTAGGGGGTCACCAGAATGCACACAAGAGGGAGAGAGAAGCTGCTAGAAGCTACCACCAATCTCATCATCACAGAATTGGGTTTTCTTACACTACTTCTCTGGCAACTAGGTCACTGGGA…	nucleus	KT031152	Kanamycin	pENTR TM D/TOPO	3210	630	CACCATGACCTTCATAAGGGAGGATG	GAGCCGAAGATCTAAGTCAATCTTC	N
HN_CCL_186	Glyma20g26940	Glyma20g26940.1	C2H2 (Zn)	ATGGCTTTGGAGGCTTTGAATTCACCAACAGCAGCCACCACTCCGTTCCGTGGCTACCAAGAAGAGGAGGAGGACGAGGAGGCTGACCTTCACTTACGTGAGCCTTGGGCTAAAAGGAAACGCTCCAAACGACCGCGTTTTGAGACGGAGGAAGAGTACCTCGCTCTTTGCCTCATCATGCTCGCACAAAGCGGTAACACCAGAAACATCCACAACAACAACACCCAATTACCGTCTTCTTCACTGTCAGACAAAGAAGCGTCGCCGCCGGTGAAACTAACACACAGGTGCACCGTTTGCAACAAGGCCTTTGGTTCTTATCAAGCACTCGGTGGACACAAGGCCAGCCACCGCAAGGCCTCGTCGGAATCCAACCCCACCGCCTCCGTCTCTGCCCTA…	nucleus	KT031153	Kanamycin	pENTR TM D/TOPO	3360	780	CACCATGGCTTTGGAGGCTTTG	CGCGGTTTCATCATCTTC	N
HN_CCL_145	Glyma12g13300	Glyma12g13300.1	C3H-type1(Zn)	ATGAGTAGTGTTTTTTCAGAACACAAATTCCAACTTCAACCCTCTCACCAACTTCTCTCCCTCAAGAAATCCCTGAGGGACATAGACATCCCAGTCCCACCAAGGAAGCTCCTCACCCGCCGCTCCGCCGCCGTCCACGACGTCTCCGGCGACATGTTTTCCGATGACACCCTCCGGCACAAGTACCTTCCCCACAATGGCTCCACCGACTCCTCCGACGATGACTCCGGCGACCCCTACGCCTCCGATCAATTCCGCATGTTTGAGTTCAAGGTCCGGCGCTGTACTCGCAGCCGGAGCCATGACTGGACAGACTGTCCATTTGTACATCCCGGCGAGAAGGCCCGCCGTCGGGACCCTCGCCGGTTTCATTACTCTGCAACAGTCTGTCCAGAGTTT…	nucleus	KT031154	Kanamycin	pENTR TM D/TOPO	3648	1068	CACCATGAGTAGTGTTTTTTCAGAACAC	CATCAGTAATTCATTCACCCATG	N
HN_CCL_143	Glyma12g33320	Glyma12g33320.1	C3H-type1(Zn)	ATGAGCAGTGTCTGTGCCAAGCAGCACAAGTTTTACCCCTCTCACCAACTCCTTTCTCCAAAGAAAACCCTCAGAGAAATTGACATCCCTCCAAGGAAGCTCCTCACTCGCCGTGCCGCCGCATGCGTCGGCGGCACCGACGTGTACTCCTCCGAGGAGACCATGCTGCAAAAGTTCCTCCCTTCCAACGATTCTGACGAGGACGACCCTTACTCCTCAGACCACTTCCGGATGTTCGAGTTCAAGGTCCGCCGGTGCACCCGAAGCCGGAGCCACGACTGGACCGACTGCCCCTTCGCCCATCCGGGTGAAAAGGCACGCCGCCGTGACCCACGGCGGTATCACTACTCAGGAACAGTCTGTCCTGAGTATCCCCGCGGAGGGTGCAGCCGTGGCGAT…	nucleus	KT031155	Kanamycin	pENTR TM D/TOPO	3756	1176	CACCATGAGCAGTGTCTGTGCCAAG	CATCAGCAACTCGTTCACCCA	N
HN_CCL_174	Glyma13g27280	Glyma13g27280.1	C3H-type1(Zn)	ATGAAATCGCTAACTGTTAACACTGAAGATTCTTTTTCCAGTTTACTGGAACTTGCTTCTAACAATGATATTGAAGGCTTCAAGGTCCTTTTAGAGAAGGATTCTTCTACGATCAATGAGGTTGGGCTCTGGTATGGCCGGCAAAACGGATCAAAGCAATTTGTTCTTGAGCACAGAACCCCTTTGATGGTTGCTGCCACTTATGGTAGCATTGATGTTATGAAGATGGTACTTTTGTGCCCCGAGGCAGATGTGAATTTCGCGTGTGGGGCGAACAAAACCACTGCCCTCCACTGTGCTGCTTCTGGTGGGTCTACCAAGGCTGTTGATGCCGTCAAGCTTCTTTTATCGGCCGGGGCCGATGTCAATTGCGTGGATGCAAATGGGAATCGCCCTATT…	nucleus/chloroplast	KT031156	Kanamycin	pENTR TM D/TOPO	4683	2103	CATCTGAATGACTTGAGCTG	ATGCAGATACTATTTGAGGTCT	N
HN_CCL_209	Glyma14g01990	Glyma14g01990.2	C3H-type1(Zn)	ATGTGCAGTGATTCGAAAAGTAAACTTTCTTCCCCAACCCTCGTCGTCATGGAGAATAGTAACATTCAGAAGCAGAATCTGGATGGTCTCTACAACTCGGTTTTGCTTGAATTGTCTGCATCTGATGATTATGAAGCTTTCAAAAGAGAGGTGGAGGAAAAAGGCTTAGATGTGAACGAGGCAGGCTTTTGGTACGGTAGAAGAATTGGGTCAAAGAAGATGGGATCTGAAACGAGGACCCCTCTGATGATTGCTTCTTTGTTTGGAAGCGCCAAGGTGCTCAATTATATTCTTCTTCAGAAAGGAGGAGGTGTTGATGTGAACAGGGTCTGTGGTTCTGATAGGGCCACTGCTCTCCATTGTGCTGTTGCTGGTGGCTCCGAATCCTCACTTGAGATT…	nucleus	KT031157	Kanamycin	pENTR TM D/TOPO	4620	2040	CACCATGTGCAGTGATTCGAAAAGTAAAC	TGCTACCATCTGCTCCTGCT	N
HN_CCL_197	Glyma15g12570	Glyma15g12570.1	CCAAT	ATGGCTGAGTCGGACAACGAGTCCGGAGGTCACACGGGGAACGCAAGCGGAAGCAACGAATTCTCCGGTTGCAGGGAGCAAGACAGGTTCCTTCCGATAGCGAACGTGAGCAGGATCATGAAGAAGGCGTTGCCGGCGAACGCGAAGATCTCGAAGGAGGCGAAGGAGACGGTGCAGGAGTGCGTGTCGGAGTTCATCAGCTTCATAACAGGAGAAGCGTCCGATAAGTGCCAGAAGGAGAAGAGGAAGACGATCAACGGCGATGATCTGCTGTGGGCCATGACCACGCTGGGATTCGAGGAGTACGTGGAGCCTCTCAAGGTTTATCTGCATAAGTATAGGGAGCTGGAAGGGGAGAAAACTGCTATGATGGGAAGGCCACATGAGAGGGATGAGGGT…	nucleus	KT031158	Kanamycin	pENTR TM D/TOPO	3093	513	CACCATGGCTGAGTCGGACAACG	TCTAGTTCTTGCAGAAGATGCTGATC	N
HN_CCL_171	Glyma11g10220	Glyma11g10220.1	GRAS	ATGCTTCAAAGCTTGGTCCCCCGATCCCCTCGCACTTCAAACCCCAACGCTATGAAAACTAAGCGCGCCGTTGACGCCGGAGGCGATTCCCCCGCCGACGAACCTTCCTTCAAGCGGACCAACTTCTCCGGCGAGAAAACTACGGCCGAAGCTGAGGAGGAGCAAGCCTTCGATCCCGAGCCTCACGGCGGCGATTCCACCGGTCTCAAACTCCTCGGTCTGCTCCTCCAATGCGCGGAGTGCGTCGCCATGGACAACCTCGACTTCGCCAACGACCTCCTCCCGGAGATCGCGGAACTCTCTTCGCCGTACGGGACCTCGCCGGAGCGCGTCGGTGCGTACTTCGCCCAGGCGCTGCAGGCGCGCGTGGTGAGCTCCTGCATCGGCTCCTACTCTCCG…	nucleus	KT031159	Kanamycin	pENTR TM D/TOPO	3906	1326	CACCATGCTTCAAAGCTTGGTCCC	ATCAGGATAAGTAATCATCAAATCAGACG	N
HN_CCL_175	Glyma14g27290	Glyma14g27290.1	GRAS	ATGTCATTGGTTATATCTGCAGAGTTGGCTGATACATCATATGGAAATGCCAAGCTCTACACACTAAAGGGAACGGATGTTACACCAGATTTGTCCTCCCACAATTTTGCACCAGATAAGCACAGAAACATGTATATGACAAAGTCACACTCCTGTGAGAGTTATGCAAAGTACTTCCGGGATTCACCAACAGAAGAACTGATAGAACCGTCTAGTTCCAGCATATCAGGAAACTCAGTTCACCCTGATGGTGCTTCTTCTTACCTGCTAAGAGCTAGTTCAGGAGCTTCTGTGATTGTTAATAACCCATTTGACACTTCTATCTGGTCTACAAGGCATCGCGATGCCTATCAGTCCAATTCTGGATCAGATTTCGTGGAAAACGGGAGTCCGGATGGC…	nucleus	KT031160	Zeocin	pDONR/Zeo	6064	1773	GGGGACAAGTTTGTACAAAAAAGCAGGCTATGTCATTGGTTATATCTGCAGAG	GGGGACCACTTTGTACAAGAAAGCTGGGTCCTTCCATGCTGAAGCAACAATTAAG	N
HN_CCL_33	Glyma14g11030	Glyma14g11030.1	Heat shock	ATGGAGAGAATTAGAGTGAAGGAGGAAGAAGCAGTGACATGTGGTGGTGGTTCATCATCATCATCATCTTCGTCTTCAAGCTTTTCTCCACAGCCTATGGAAGGGTTGCACGAGGTGGGTCCCCCTCCGTTTCTGAGCAAGATCTTTGACATGGTAGAAGATTCTTCCACGGACTCCATTGTGTCATGGAGCATGGCTCGCAACAGCTTTGTGGTGTGGGATTCTCACAAGTTTTCTGCTGACATTCTGCCTCGTTACTTCAAGCACGGCAATTTCTCCAGCTTCATTCGCCAGCTCAACGCCTATGGGTTTAGGAAAGTTGATCCTGATAGATGGGAATTTGCAAACGAAGGTTTTTTGGCAGGACAAAGGCACTTATTGAAGACCATTAAGAGAAGA…	nucleus	KT031161	Kanamycin	pENTR TM D/TOPO	3669	1089	CACCATGGAGAGAATTAGAGTGAAGGA	TTAGCCTAGATAGTCCATATGATC	Y		yes
HN_CCL_116	Glyma01g38390	Glyma01g38390.1	Homeodomain/HOMEOBOX	ATGAATCATCGACAACCTTTCCAAGACCACATGATGCTCATGTCTCAGTTACTCCCTGCTGATGCATACACTCAAATTATTGCTCAACAAGGAGACACTAAGAAGCCAAGACGCCGTCGTAACAAGAAGAACAAAGGAGGAGAAAACGCTGCCTCGGAAGCCAACAAGAAGAGGAAGCTTAGTGATGACCAAGTTAATCTCCTTGAACAAAACTTTGGAAATGAACACAAACTTGAGTCCGAGAGAAAGGACAGGCTGGCAATGGAGCTTGGTTTGGACCCTCGACAAGTTGCTGTGTGGTTTCAAAACAGAAGAGCTCGTTGGAAGAACAAAAAGTTGGAAGAAGAGTACTCCAACCTTAAAAAAAATCATGAAGCCACCTTGCTCGAGAAATGTCGC…	nucleus	KT031162	Kanamycin	pENTR TM D/TOPO	3222	642	CACCATGAATCATCGACAACCTTTCC	CATATACAGATTAATCCATTCCATGC	N		YES
HN_CCL_195	Glyma03g30200	Glyma03g30200.1	Homeodomain/HOMEOBOX	ATGGAGCTAGCTTTGAGCTTAGGCGACACACCCAAAACCGTCTCTTTGGCCACAAAAAATGATTCAGTGAGTTTGTGCATAGCACTGGCTGATGACAAAAGGGGTTCTTCATATCCACCCGTTCAGCTCGACCTTCTTCCTTCAACACCAGTTCTTCCTTTTTCACACTCACACCTTCGAATTCCATGGCTCTCCGATGCACTGGGTATGGAACGTGTGACATCAGAGATTCCGGTGAGGGTGGTGGATGACACCGACGATGGTGCTGCACTTTCATCTCCCAACAGTGCAGTGTCATCTTTTCAGATGGATTATTGTGTCAGGAACAATAGAAAGTCTAGTGAAGGTGCCAGCGATGACGACGAAAATGGCTCATCAAGGAAGAAACTAAGACTCTCC…	nucleus	KT031163	Kanamycin	pENTR TM D/TOPO	3444	864	CACCATGGAGCTAGCTTTGAGCTTAGG	GGGCAATATTCTGGGCTTGT	N		YES
HN_CCL_123	Glyma07g02220	Glyma07g02220.1	Homeodomain/HOMEOBOX	ATGGGAGTCAACATGTCCAACACACCACCTCACACCAAAGACTTGTTTTCCTCTTCATCTCTCTCTCTTAGCTTAGCTGGGATTTTCCGGCATGCTGGGGAGGCGGCGGAGACGTCCGGCATGGAGGTGGCAGGCGGCAATGAGGTCCGGCGAGAGGACACTGTTGAGATTAGCAGCGACAACTCAGGACCCGTGAGATCCAGGTCAGAAGAAGATTTTGATGGTGAAGGTCTTCATGAGGATGACGACGACGGCGATGACAAGAACAGAAAGAAGAAGAAGAGGAAGTATCACAGGCACACCGCTGAACAGATCAGAGAAATGGAAGCGCTTTTCAAGGAATCACCGCATCCTGATGAAAAGCAGAGGCAACAACTCAGCAACCAACTTGGCCTTGCT…	nucleus	KT031164	Kanamycin	pENTR TM D/TOPO	4833	2253	CACCATGGGAGTCAACATGTCCAAC	ACCATCTTCACACTGCAAACTTG	N
HN_CCL_178	Glyma08g14130	Glyma08g14130.1	Homeodomain/HOMEOBOX	ATGAAGAGACTTGGCAGTTCTGATTCTCTGGGTGCTCTCATGACGATTTGTCCACCAACAGACGAACACAGTCCGAGGAACAACCACGCGTATGGGAGGGAGTTTCAGTCCATGCTGGAAGGACTCGACGAAGAAGGGTGCGTGGAAGAACCAGGGCACCACTCTGAGAAGAAACGACGACTAAGCGTGGATCAGGTGAAGGCTTTGGAGAAGAACTTCGAAGTAGAGAACAAACTCGAACCTGACCGAAAGTTGAAGCTGGCACAAGAACTTGGCTTGCAACCAAGACAAGTTGCGGTTTGGTTCCAAAACCGTCGTGCCAGATGGAAGACAAAGCAATTGGAAAGAGATTACGGCGTCCTCAAAGCCAATTATGAATCACTTAAACTTAACTACGAC…	nucleus	KT031165	Kanamycin	pENTR TM D/TOPO	3516	936	CACCATGAAGAGACTTGGCAGTTCTGA	ACTCCATTCCTCTGAACAGTACCAC	N
HN_CCL_121	Glyma09g40130	Glyma09g40130.1	Homeodomain/HOMEOBOX	ATGAGTTTTGGGGGATTTCTTGAGACCAAACAAAGTGGTGGAGGTGGAGGTAGGATCGTAGCAGATATTCCTTACAGCAACAACAGCAACAATATAATGCCCTCTAGTGCTATCTCGCAGCCTCGTTTAGCCACTCCTACTTTGGTCAAATCCATGTTCAACTCCCCTGGTCTTTCTCTTGCACTTCAAAGTGATATAGATGGAAAAAGGGATGTGAACAGATTAATGCCCGAGAATTTCGAGCAGAATGGTTTGAGAAGGAACCGGGAAGAGGAGCATGAAAGCAGATCTGGCAGTGACAACATGGATGGTGGTTCTGGTGATGATTTTGATGCTGCCGACAACCCACCGAGGAAAAAACGCTATCACCGACACACTCCTCAGCAAATTCAAGAGCTT…	nucleus	KT031166	Kanamycin	pENTR TM D/TOPO	5040	2460	CACCATGAGTTTTGGGGGATTTCTTG	GCTTTCGCAGTGAAGCG	N		YES
HN_CCL_176	Glyma10g10040	Glyma10g10040.2	Homeodomain/HOMEOBOX	ATGGCGACATATTTTCATAGTAACTCGGAAATTCAAGCTGGTGCTGACGGCCTTCAAACCCTCGTACTAATGAACCCCGGGTATGTCCAATACTCTGACACGCCGCCACCACCGCACGGCGGAAACCTCGTATTCCTCAACTCCGCCGCCGGAAACGCCTCCCTACAAAGTCTCCCCCACGCGCCGCCCCCCCACACGCAGCAATTTGTCGGTGTCCCACTCTCGGCCGCCGCGCATGAGCCGCCGGCGTCCATGCACCACGACGTCTCCGCCCTGCATGGCTTCCTGCCGCGCATGCAGTATAACCTCTGGAACACAATTGAGCACAACGCGGCGGCGCGTGAGGCCCCACGCGCCACCCAGGGGCTGTCGCTGAGTCTGCACGGGGACCACATGCGC…	nucleus	KT031167	Kanamycin	pENTR TM D/TOPO	4563	1983	CACCATGGCGACATATTTTCATAGTAACTCG	GGCCACAAAGTCTGGTAGCA	N
HN_CCL_119	Glyma11g06940	Glyma11g06940.1	Homeodomain/HOMEOBOX	ATGAATCATCGACCACCTTTCCAAGACCACATGATGCTCATGTCTCAGTTATTCCCTGCTGATGCATACACTCAAATTATTTCTCAACAAGGAGAGACTAATAAGAAGCCAAGACGCCGTCGTAACAAGAAGAACAAAGGAGGAGAAAACGGTGCCTCGGAAGCCAACAAGAAGAGGAAGCTTAGTGAGGTGCAAGTTAATTTACTTGAACAAAACTTTGGAAATGAACGCAAACTTGAGTCCGAAAGAAAGGATAGGCTGGCAATGGAGCTTGGTTTGGACCCTCGACAAGTTGCTGTGTGGTTTCAAAACAGAAGAGCCCGTTGGAAGAACAAAAAGTTGGAAGAAGAGTACTCCAGCCTTAAAAAAAATCATGAAGCCACCTTGCTTGAGAAATGT…	nucleus	KT031168	Kanamycin	pENTR TM D/TOPO	3225	645	CACCATGAATCATCGACCACCTTTC	CATATACAGATTAATCCATTCCATGC	N		YES
HN_CCL_118	Glyma13g00310	Glyma13g00310.1	Homeodomain/HOMEOBOX	ATGGAAGACAATAATGAAGAATGCATCACTGGGTTATGTTTGGGAATTGGAATGGGAGGGCATGTTCCAAAGAAGAATAAGCAGAAAGAGAACAAGGCTGTGGCTTGCCTAGACCTAGCGTTTGAGCTTTGTCCAAAAGGAGAAGAAGCCATTAACGTGAATCTTCATCATCATCATCATGAGAAGGTAGAAAGAATCAGCTTGGAGAGAATCCACGAGTACCCCAATGAAAAGAGCACTGATTCTGATAACAGCAACAACAACAACAGATGCAGAAAGAAACTGCGGCTTTCCAAGGAGCAATCATCCATGCTTGAGAACAGCTTCAAACAGCATAGCACTCTTAATCCGGTCCAGAAACAAGCACTAGCTGATCAATTGAATTTAAAGACTAGACAA…	nucleus	KT031169	Kanamycin	pENTR TM D/TOPO	3219	639	CACCATGGAAGACAATAATGAAGAATGCA	ATTTACTAGTTTTAATTCTCGATCGCAG	N
HN_CCL_122	Glyma13g38430	Glyma13g38430.1	Homeodomain/HOMEOBOX	ATGCCAGCTGGTATTATGATTCCAGCAAGAAACATGCCCTCGATGATTGGAAGAAACGGAACCGTTGGTGGCTTTGGATTATCTTCAGGGCTTTCTCTTGGCCAGATTGAAAACCATAAGGCTTCGGAATCTCAAAGATCTGAAGAAATGTTCCAGCCAAACCTGATGGAAGCTGGTCAGCTCCACCCACTGGACATGCCTCAGAACACTTCAGAGAGCGATGTCCCAAGAATCCGTGAAGATGACTTTGACAGTGCCACCAAGTCAGGTAGTGAAAACCTAGAAGGTGCTTCCGGTGAAGACCAAGACCCTCGTCCCAACAAGAAGAAACGCTACCACCGCCACACTCAGCACCAGATCCAGGAGATGGAAGCGTTCTTTAAGGAGTGTCCGCACCCT…	nucleus	KT031170	Kanamycin	pENTR TM D/TOPO	4923	2343	CACCATGCCAGCTGGTATTATGATTCC	AGCAACTTCACCAGATAAAGCAG	N
HN_CCL_120	Glyma13g43350	Glyma13g43350.1	Homeodomain/HOMEOBOX	ATGGGCGCCGACATGTCCAACAATAATAATCCTCCTCCCACTTCTCACGCCAAAGACTTGTTTGCTTCTCCAGCTCTCTCTCTCAGCCTCGCTGGCATTTTTCGCCATGCTGGGGTGGCCGCGGCTGATGAGGCTGCCACTTCTGTGGAGGAGGGCGAAGAAGGGAGTGGAGGAGCTGCTGAGAGGTTAGAGGAGATTAGCAGCGAGAACTCCGGCCCCACGAGATCCAGATCAGAGGATGACTTCGAAGGAGGAGAAGCTGAACCTGAAGATGATGACGATGCCCATGGAGACAACAAGAACAAGAAGACGAAGAAGAAGAGGAAGAAATATCACAGGCACACTGCTGACCAGATCAGAGAAATGGAAGCGCTTTTCAAAGAGTCACCACATCCTGAT…	nucleus	KT031171	Kanamycin	pENTR TM D/TOPO	4866	2286	CACCATGGGCGCCGACATG	ACCATCTTCACATTGTAAACTTGTTCTG	N
HN_CCL_117	Glyma15g18320	Glyma15g18320.1	Homeodomain/HOMEOBOX	ATGGAAGATGATGAGGCATGCATCACGAGTCTGAGCCTTGGACTTGGAATAATGGGAGGGCATGCTCCAAAGAAGGAGAATAAGCAGAAAGTTCCTTGCTTGGACCTATCTTTTGAGCTTTGTCCAAAAGGGGAAGAAGAAGAAGAAGAAGCCATTGACGTGGATCAACAACAACATGGTGATAAGGCCAAAGGGTTGTTGTGTTTGAAGCACCCAAATGATGAAACAAGCCCTGATAGCAACAATAGCAATAACGGCAGCAGAAAGAAACTGAAGCTCACAAAGGAGCAATCAGCCACCCTTGAAGATATTTTCAAGCTGCATAGCTCTCTTAACCCCGCACAGAAACAGGCACTTGCTGAACAATTGAATTTAAAGCATAGACAGGTTGAAGTTTGG…	nucleus	KT031172	Kanamycin	pENTR TM D/TOPO	3258	678	CACCATGGAAGATGATGAGGCATG	GATACCCCCTAACTCTATACTGTTCTGC	N
HN_CCL_18	Glyma17g16930	Glyma17g16930.1	Homeodomain/HOMEOBOX	ATGATGGGTCTTGATCAAGATGCTAGCAGCAACTCTGGCCTTCATCTTATTCTAGGGTTAGCTTTGACTGCCACCACCACCACTACTCCATCACTACCATCCATTTCCAACAAGCTTGATCATGTTGATCATCATCACCATCTTATAACTCTTAGACCAACAACAAAGTCACCCTATAATTCCTCTGAGGCTGAACCATCATTAACGTTGGGCTTGTCCCGTGAGAGTTACCTCAAAGTACCCAAAAACATCATAGGACAAAACAGCAACAACAAAGTCTCGTCTTGTGATGACCCTCTTGATCACTTGTCCACACAGACTAATTCACCTCATCACAGTGCTGTTTCCTCCTTCTCCAGTGGCAGGGTCAAGAGGGAGAGGGATCTCAGTTGCGAAGAA…	nucleus	KT031173	Kanamycin	pENTR TM D/TOPO	3519	939	CACCATGATGGGTCTTGATCAAGATG	TCAACATGCTGCAGAAGGGT	Y
HN_CCL_151	Glyma17g32980	Glyma17g32980.1	Homeodomain/HOMEOBOX	ATGGCGTACCATAACCACCACAACCTTTCACAACAAGACCTTCCTCCACTCCACCATTTCCCGAACCAATCCATGTTACCAGACCAACAACTACTTCCGTCCTCACCCGAACCTAACTCCAAACCTCCCTCCGATCCACACCCTCTCCAAACCGCGCCGAATTGGCTCAACGACGCGCTCCTCCGCACTCACTACACCGACACCACTAACACCGCCACCGTCGCCACCAACAGCAACGTTAACGTTAAGGTTAACGGTTCTAATTTCCTGAAACTGAACCCCGGCGCCTCCGACGCGCAGTGGCTGGCGCGGCCGGCGCTCCACCGCCACCCCGGCGAGGTCATCGATGACGGCGCCGGGGAGTCCATGGTGGAGCACGCCGATTTGAAGGACGGCGGC…	nucleus	KT031174	Kanamycin	pENTR TM D/TOPO	3813	1233	CACCATGGCGTACCATAACCACCAC	GTTATCACCTGCATTGCTTCTTTTG	N
HN_WYQ_3	Glyma07g05800	Glyma07g05800.1	Homeodomain/HOMEOBOX	ATGGAATATACTTATTCAGCAGGTGTAGAGGCAGAAACTCACACAAGTAGCAGCACCACCCCATCAAGATCAAAGAAGAGAAACAACAACACAAGAAGGTTCAGTGATGAACAAATCAAATCATTGGAGACCATGTTTGAATCAGAGTCAAGGCTTGAGCCTAGAAAGAAGTTGCAGCTGGCCAGAGAGCTTGGATTGCAGCCAAGGCAAGTTGCTATATGGTTTCAGAACAAGAGGGCTAGGTGGAAGTCAAAGCAACTTGAGAGAGACTATGGCATACTCCAATCCAATTACAACAGTTTGGCTTCCCGTTTTGAAGCTCTTAAGAAGGAAAATCAAACATTACTAATTCAGCTGCAGAAGCTGAATCATCTAATGCAGAAGCCAATGGAGCCAGGT…	nucleus	KT031175	Kanamycin	pENTR TM D/TOPO	3294	714	CACCATGGAATATACTTATTCAGCAGGT	GGACCAGAAGTCCCACCATT	N
HN_WYQ_5	Glyma16g02390	Glyma16g02390.1	Homeodomain/HOMEOBOX	ATGGAATATAGTCAATATACTACTTATTCAGCAGAAGGTGTTGAGGCAGAAACTTACACAAGTAGCTGCACCACCCCATCAAGATCAAAGAAGAGAAACAACAACAACACAAGAAGGTTCAGTGATGAACAAATCAAATCATTGGAGACCATGTTTGAGTCAGAGACAAGGCTTGAGCCTAGAAAGAAGTTGCAGCTTGCAAGAGAGCTTGGATTGCAGCCAAGGCAAGTTGCTATATGGTTTCAGAACAAGAGGGCTAGATGGAAGTCAAAGCAACTTGAGAGAGACTATGGCATACTCCAATCCAATTATAACACTTTGGCTTCACGTTTTGAAGCTCTGAAGAAGGAAAAACAAACATTACTAATTCAGTTGCAGAAGCTGAATCATCTAATGCAG…	nucleus	KT031176	Kanamycin	pENTR TM D/TOPO	3315	735	CACCATGGAATATAGTCAATATACTACTTA	GGACCAGAAGTCCCACCATTG	N
HN_CCL_28	Glyma05g07380	Glyma05g07380.1	MADS	ATGGGGAGGGGAAGAGTGGAGTTGAAGAGGATCGAGAACAAGATCAATAGGCAAGTGACGTTCTCAAAGAGAAGGTCTGGTTTGCTGAAGAAAGCGCGCGAGATCTCTGTGCTGTGCGATGCTGATGTGGCTCTCATCGTCTTCTCCACCAAAGGCAAGCTTTTGGACTACTCCAACCAACCTTGTACGGAAAGAATTCTTGAACGGTATGAGAGGTATTCGTATGCGGAGAGGCAACTTGTTGGAGATGATCAACCACCAAATGAAAACTGGGTTATAGAACATGAAAAGCTCAAGGCTAGGGTGGAGGTACTACAGAGAAATCAAAGGAATTTTATGGGAGAAGATCTGGACAGCTTAAATCTTAGAGGACTTCAGAGTTTGGAGCAACAACTTGAT…	nucleus	KT031177	Kanamycin	pENTR TM D/TOPO	3300	720	CACCATGGGGAGGGGAAGAGTGGA	CTATTCATTTGTAGGAAGAGGCA	Y		yes
HN_CCL_87	Glyma02g03020	Glyma02g03020.1	MYB/HD-like	ATGTCTCGCACGTGCTCACTGTGCGGCAACAACGGCCACAACTCGCGGACATGCACCGACGGTGGCGCCGCCGCTTCCTGCGGCGGGTCTCCCAGGGAGAACGGCATCATGCTGTTCGGCGTAAGAGTTATGACCGAAGCTAACTCCTCCTTCCGGAAGAGCGCCAGCATGAACAACCTCTCACAGTACGACGCGGAATCCAACGCCGCCGACGCCGGCTACGCCTCCGACGACGTTGTTCATGCCTCCGGCCGCACGCGCGAGCGCAAGCGAGGTGTTCCTTGGACGGAGGAAGAGCATAGGTTGTTCCTGTTAGGGTTACACAAAGTCGGAAAAGGAGATTGGAGAGGAATTTCTCGAAACTTCGTGAAAACTCGCACGCCTACTCAGGTCGCTAGT…	nucleus	KT031178	Kanamycin	pENTR TM D/TOPO	3480	900	CACCATGTCTCGCACGTGCTCAC	AGCAACGCTGATGATACTATC	N		yes
HN_CCL_102	Glyma02g06240	Glyma02g06240.1	MYB/HD-like	ATGGCATCATCTTGGACTCCACGGCAGAACAAATTGTTTGAACAAGCCCTGGCTTTATATGACAGGGAAACCCCTGACAGATGGCAGAATGTGGCCAATGTGGTGGGAAGATCAGTTGAGGATGTTAAAAGGCACTATGAGATCCTCAAAGAAGATGTCAAACGCATTGAACATGGCCAAGTTCCATTTCCTCGTTACAAAACCAACACCAGCAACAAC	nucleus	KT031179	Kanamycin	pENTR TM D/TOPO	2799	219	CACCATGGCATCATCTTGGACTCCA	GTTGTTGCTGGTGTTGGTTTTG	N		yes
HN_CCL_160	Glyma02g10940	Glyma02g10940.1	MYB/HD-like	ATGCAATTTGCTGAGAAAATGCAACCCTTGAAAATGGGGTTCCGTGAGTACATCGAAGCTTTGGAGGAAGAAAGGAAAAAAATCCAAGTTTTCCCTAAAGAGCTTCCTTTGTCATTAGAGCTTGTCACACAAGCAATTGAGGCGTGTAGACAGCAATTGTGTGGAACGGTTGCGGAGTACAATTTGAATGCCCAATCGGAGTGTTCGGAGCAGACATCAACGGATGGACCTGTTTTTGAGGAGTTCATTATTCCTATAAAGAAAAAGGCATCTCAAGCATCTGTTGAAGAAGATGATGATGAAGAACATTCTCATAAACACACAAAAACCACCACTGATAAAAAGAAATCAGATTGGCTCAGATCCGTTCAGTTGTGGAATCCCAATCCACCTCCTACC…	nucleus	KT031180	Kanamycin	pENTR TM D/TOPO	3693	1113	CACCATGCAATTTGCTGAGAAAATGC	GGCAGGTGGTGAAGTTGTG	N
HN_CCL_152	Glyma02g40800	Glyma02g40800.1	MYB/HD-like	ATGGCGATACAAAGCCAAAATGCATTTACTAGATCACGGGGTGGTCTTCCAATTGGAGATGGAATATCTTTGAATTCTGGTGTGCATCCTGTTGCAGATATTCCACTACATGATCAGTTTTCTTGTGGAAATGACTATGCCTTGAAGGTAAGGAAACCATATACTATCACAAAGCAAAGAGAGAGGTGGACAGATGAAGAACATAAGAAGTTCCTTGAAGCCTTAAAGTTATATGGCAGGGCCTGGCGACGGATTGAAGAACATGTTGGTACAAAGACTGCTGTTCAGATTCGAAGTCATGCTCAGAAGTTTTTTTCTAAGATTCTTCGAGAGTCTAGTAGAAACAGTACAACCTTGGAGGAGTCAATTGAAATCCCCCCTCCACGACCGAAACGGAAG…	nucleus	KT031181	Kanamycin	pENTR TM D/TOPO	3888	1308	CACCATGGCGATACAAAGCCAAAATG	CAAGGAAAGCTTAATACCTTGCTCT	N
HN_CCL_78	Glyma02g41180	Glyma02g41180.1	MYB/HD-like	ATGGGAAGGCAACCTTGTTGTGACAAAGTTGGGTTGAAGAAGGGGCCATGGACTGCAGAGGAGGATAAGAAGCTCATAAGCTTCATCCTCACTAATGGCCAATGTTGCTGGAGAGCTGTCCCTAAGCTAGCAGGGCTTTTAAGGTGTGGGAAGAGTTGCAGGCTCAGGTGGACAAATTACTTGAGGCCAGACTTAAAGAGAGGTCTTTTATCAGAATACGAAGAAAAAATGGTCATTGATCTTCATGCTCAACTTGGCAATAGATGGTCTAAGATTGCTTCTCATCTCCCTGGAAGAACTGATAATGAGATAAAAAATCATTGGAACACACACATAAAGAAAAAGCTCAAGAAAATGGGCATTGATCCTGCCACACATAAACCACTTCCTAATGCAAAT…	nucleus	KT031182	Kanamycin	pENTR TM D/TOPO	3588	1008	CACCATGGGAAGGCAACCTTGTTG	AAATAAGCCATATCCCCAAGAT	N		yes
HN_CCL_37	Glyma03g00980	Glyma03g00980.1	MYB/HD-like	ATGAGTTCTTCACAGCACTTGAACAATGTTGGTGAAGATAGCAGCAGTAGAGACATGAGTTTCTTCCCTCCTTCTTCTCGTTATGTGGGTTCCTCACAAACACAGACTCCTCCTTTGTCTCTGAGTCATGGAAATGGGGTAGAGGGTTCAAATTCAAACCCTGAGATGGGTCTTCTGATTTTTGCGTCCACAGTGTTTCAGCAGCCCCAGGAGTGCAGGGGAACAAAGAGAGCCATTGATGAAGAAGAAGAAGAAGAAGAAGAAGACGAGGAAGAAGAAGAAGGGGTTGATGAGATAGAGAACAACAAGAACTTGTGTTTGAAACTTGGTGGTGATGAAGCACAAGCTGCTAAGAGCTCTGCTTCAGGGAAAACCAAGCTTTGTGCAAGAGGTCACTGG…	nucleus	KT031183	Kanamycin	pENTR TM D/TOPO	3795	1215	CACCATGAGTTCTTCACAGCACTTGA	GGTAGCTCCTACTCCAAGAAA	N
HN_CCL_88	Glyma03g14440	Glyma03g14440.1	MYB/HD-like	ATGAACAGGGGAATTGAAGTTCTTTCTCCAGCCTCATACCTCCGAAGTTCCAATTGGCTGTTCCAAGAAAGCTTGGGGACCAGGTGGACTCCACAGGAGAACAAGCTCTTTGAGAATGCTTTGGCTGTGTTTGACAAGGACACTCCGGACCGGTGGCTGAAGGTGGCGGCCTTGATTCCCGGCAAGACGGTCGGCGATGTGATCAAACAGTATAGGGAACTTGAAGAAGATGTGAGTGTCATTGAATCAGGGTTTATTCCACTTCCAGGGTACACTGCTGCTGATTCCTTTACATTGGAGTGGGTCAACAATCAAGGATTTGATGGGCTCAGGCAGTTTTATGGTGTTACTGGCAAAAGGGGTGCTTCCACTAGACCATCTGAGCAGGAGAGGAAGAAA…	nucleus	KT031184	Kanamycin	pENTR TM D/TOPO	3507	927	CACCATGAACAGGGGAATTGAAGTTC	TTGATTTTGCATGGACGGCAT	N		yes
HN_CCL_13	Glyma03g38410	Glyma03g38410.1	MYB/HD-like	ATGAATATGCCACTCCGGCTGACATTTCACCTACAAGTTCTATTCAATAAGCCATCAGTTAATTGGAGAGGTAGTTCACCCCCTTATTTTTGGTGGGGAAAAAAACCACAATACAAGATGGGAAGGCACTCTTGCTGTTACAAACAGAAACTTAGGAAGGGTCTTTGGTCACCAGAAGAAGATGAAAAACTTTTGAGGCATATTACTAAGTACGGTCATGGATGTTGGAGCTCAGTTCCTAAGCAAGCAGGTTTGCAGAGGTGCGGCAAAAGCTGCAGGCTTAGGTGGATCAATTATTTAAGGCCTGATTTGAAGAGAGGTACATTTTCACAAGAGGAGGAAAATCTCATCATTGAACTTCATGCAGTGCTAGGGAACAGATGGTCTCAAATTGCAGCA…	nucleus	KT031185	Kanamycin	pENTR TM D/TOPO	3954	1374	CACCATGAATATGCCACTCCGGCTG	CTATATATGTCCAAATGCTGCTG	Y		yes
HN_CCL_14	Glyma03g38660	Glyma03g38660.2	MYB/HD-like	ATGGGGAGACACTCTTGCTGCTACAAGCAGAAGCTTCGTAAAGGCCTCTGGTCTCCGGAGGAAGACGAGAAGCTTTTGAATTACATCACCAAACATGGCCATGGATGTTGGAGCTCCGTTCCAAAACTAGCTGGTCTTCAGAGGTGTGGCAAGAGCTGCAGATTAAGGTGGATAAATTATCTCAGGCCTGATTTGAAGAGAGGAGCATTCTCACAGCAAGAAGAGAATTCCATTGTTGAACTTCATGCAGTCCTTGGCAACAGGTGGTCACAGATTGCAGCTCAGTTACCAGGAAGAACTGATAATGAGATAAAGAATCTATGGAATTCCTGTCTGAAGAAGAAGCTTAGGCAAAGAGGCATTGACCCAAACACACACCAACCCCTCTCTGAGATTGAG…	nucleus	KT031186	Kanamycin	pENTR TM D/TOPO	3837	1257	CACCATGGGGAGACACTCTTGCTG	CTACAGGGTTTGTCCAAAAGC	Y		yes
HN_CCL_39	Glyma04g03910	Glyma04g03910.1	MYB/HD-like	ATGGAAGAAATGAACAGAAGCTCCTCCTCCACTTCCTCTTCCTCTCACTGTTGCTCTTTAGAGTCCAACCATAGGAGCCCCAACAAGCCAGACAGAATCAAAGGCCCATGGAGCGCCCAAGAGGATCGGATCCTGACACGACTAGTCGAACAATACGGCCCTCGAAACTGGTCCCTCATCAGCCGCTACATTAAGGGCAGGTCCGGCAAATCGTGCCGGCTGCGGTGGTGCAATCAGCTGAGCCCCACCGTGGAGCACCGCCCCTTCTCGACCCAAGAGGACGAGACCATCATCGCTGCCCATGCCCGGTACGGTAACAGGTGGGCCACCATAGCCCGATTATTACCGGGCCGAACCGATAACGCCGTTAAGAACCACTGGAACTCCACGCTCAAGCGC…	nucleus	KT031187	Kanamycin	pENTR TM D/TOPO	3210	630	CACCATGGAAGAAATGAACAGAAGCTC	GTTATTATCAGAAAAATTAGAAGAC	N		yes
HN_CCL_41	Glyma04g04490	Glyma04g04490.1	MYB/HD-like	ATGGCTTCGGCAAAGGACATGGATCGGATAAAAGGGCCATGGAGTCCTGAAGAGGACGAAGCGTTACGGAGGTTGGTTCAGACTTACGGCCCTAGGAACTGGTCCGTTATAAGCAAATCCATTCCGGGTCGGTCTGGGAAATCGTGCCGCTTGCGGTGGTGCAACCAGCTGTCTCCGGAGGTGGAGCGCCGGCCTTTCACGGCGGAGGAAGACGAGGCGATCCTGAAGGCTCACGCCAGGTTCGGGAACAAGTGGGCCACCATCGCGCGCTTCCTCAATGGCCGCACCGACAACGCCATCAAGAACCATTGGAATTCCACCCTCAAGAGGAAGTGCTCCGAGCCTCTCTCCGAGCCTCGGCCTCTGAAGAGATCCGCCACCGTTTCGGGTAGTCAATCC…	nucleus	KT031188	Kanamycin	pENTR TM D/TOPO	3375	795	CACCATGGCTTCGGCAAAGGACATG	TTCAACCCTACCAATTCCCATC	N
HN_CCL_77	Glyma04g33210	Glyma04g33210.1	MYB/HD-like	ATGGGAAGGACTCCTTGCTGCAGTCACGAGGAATTGAGAAAAGGGGCATGGACGGTTCAAGAAGACCAGAAACTAATTACTTACATTCAGAAACATGGCACAGGAAGCTGGCGTACCTTGCCACAGAAAGCAGGTCTTAAAAGATGTGGAAAGAGTTGCAGGCTGAGATGGTTTAACTACCTTAGACCTGACATTAAGAGAGGGAAATTAAGCCAAGAAGAAGAGCAGACAATTATCAAACTTCGGGCGGTTCTTGGAAACAGGTGGTCAAGTATTGCAAAGCACTTACCCATGCGAACTGATAACGAAATCAAGAACTATTGGAACTCATATCTGAAAAAGCAGTTCGAAAAGAATGCTGTGGATCCCTCAAGTTCAAAACCAAATAGCACTGATAGT…	nucleus	KT031189	Kanamycin	pENTR TM D/TOPO	3738	1158	CACCATGGGAAGGACTCCTTGCTG	CAAATACTGGATGTACTTGCTTA	N
HN_CCL_89	Glyma04g34720	Glyma04g34720.1	MYB/HD-like	ATGCTTCTATCCTCCTCCTGCTCCGCCGCCGGCTCCGCCGTCTCCGGCGAGATCATGCTGTTCGGCGTGAGAGTCGTAGTGGACTCCATGAGGAAGAGCGTGAGTATGAACAACCTCTCGCAGTACGAGCTCCCTCGCGACGCCGCCAACGCCAAAGACGACGTCGCTGCCGGCTACGCCTCCGCTGACGATGCCGCTCCGATAAACTCCGGCAAGAACCGCGACCGCAAGCGAGGGATTCCATGGACGGAGGAAGAGCACAAGCTATTCTTGGTGGGGTTGCAGAAAGTGGGGAAAGGTGATTGGAGAGGGATCTCAAGGAACTATGTCAAAACGAGGACGCCAACACAGGTTGCTAGCCATGCTCAGAAGTACTTTCTCCGCCGCACCAACCTCAAT…	nucleus	KT031190	Kanamycin	pENTR TM D/TOPO	3456	876	CACCATGCTTCTATCCTCCTCCTG	AGCAACACTTATGATGCTATCT	N		yes
HN_CCL_30	Glyma05g01640	Glyma05g01640.1	MYB/HD-like	ATGTCTCGCGCCTCCTCCGCCGCCTCCGGCGAGATCATGCTGTTCGGGGTCAGAGTCGTCGTCGATTCGATGAGGAAGAGCGTCAGCATGAACAACCTCTCACAGTACGAACATCCTTTAGACGCCACCACCACCAACAACAACAAAGACGCCGTCGCCGCCGGCTACGCCTCCGCCGACGACGCCGCTCCTCAGAACTCCGGGCGCCACCGCGAGCGCGAGCGAAAGCGAGGAGTTCCGTGGACGGAGGAAGAACACAAGTTGTTTTTGGTTGGATTGCAGAAAGTAGGGAAAGGTGATTGGAGAGGAATCTCCAAAAACTACGTCAAAACGCGAACTCCGACGCAGGTTGCCAGCCATGCTCAGAAGTACTTTCTCCGACGAAGCAACCTCAATCGC…	nucleus	KT031191	Kanamycin	pENTR TM D/TOPO	3438	858	CACCATGGGAAGACAGCCTTGTTG	TTGCCTATTATCCAAGAAGAGA	N		yes
HN_CCL_38	Glyma06g04010	Glyma06g04010.1	MYB/HD-like	ATGGAAGCAACCAACAGAAGCTCTTCCTCCACTTCCTCTTCCTCTGATTGCTGCTCTTCCGAGTCCAACCCCAACAAGCCCGACAGAATCAAAGGCCCATGGAGCGCCGAAGAGGATCGGATCCTGACCGGACTCGTCGAACGATACGGCCCACGAAATTGGTCCCTCATCAGCCGCTACATTAAGGGAAGGTCCGGCAAGTCATGCCGGCTCCGATGGTGCAATCAGCTTAGCCCCGCCGTGGAGCACCGCCCCTTCTCGGCCCAAGAGGACGACACCATCATCGCGGCCCATGCCCAGTATGGTAACAGGTGGGCCACTATAGCCCGATTGCTACCGGGCCGAACCGATAACGCCGTTAAGAACCACTGGAACTCCACTCTCAAGCGCAGAGCCAAA…	nucleus	KT031192	Kanamycin	pENTR TM D/TOPO	3243	663	CACCATGGAAGCAACCAACAGAAGCT	ATGAAAACCCGAGTTATCAGAAA	N
HN_CCL_71	Glyma07g30860	Glyma07g30860.1	MYB/HD-like	ATGGGTAGATCACCTTGTTGTAACAAAAATGGCCTCAAGAAAGGACCATGGACACCAGAAGAAGACCAAAAACTTATTGATTACATTCAGAAACATGGGTACGGCAATTGGAGAGTACTCCCAAAGAATGCTGGTTTGCAAAGGTGTGGAAAGAGTTGCCGTCTCCGTTGGACAAACTATCTCCGACCAGATATAAAGCGAGGTCAATTCACTTTTGAAGAGGAAGAGACTATAATACAGCTACATAGCATTCTTGGCAACAAGTGGTCAGCTATTGCTTCTCGCTTACCCGGAAGAACAGACAATGAAATCAAGAATTACTGGAACACCCACATTAGAAAAAGGCTTCTAAGGATGGGAATTGACCCTGTGACACATAGGCCAAGGCTTGATCTTTTG…	nucleus	KT031193	Kanamycin	pENTR TM D/TOPO	3594	1014	CACCATGGGTAGATCACCTTGTTGTA	TACGCATAGCATATCTGGGATT	N
HN_CCL_90	Glyma08g03330	Glyma08g03330.1	MYB/HD-like	ATGGGGAGGAAGTGCTCACATTGTGGAACCATAGGCCATAACTCAAGGACCTGCACATCTTTGAGAGGGGCTACTACTAGTTTCGTTGGACTTCGCCTCTTCGGCGTGCAATTAGACAGTACTAATTGTGTTAGCATCAAGAAAAGCTTTAGCATGGACTCCTTACCCTCATCATCATCTTCCTCATTCTCTTCATCAAGACTAACCATTGATGAAAATTCTGACCGAACCTCTTTTGGGTATCTCTCAGATGGTCTCTTAGCTCGAGCCCAAGAGAGGAAGAAAGGAGTGCCATGGACAGAAGAGGAACACAGAATATTCCTTGTTGGACTTGAGAAGCTGGGAAAGGGTGACTGGAGGGGAATCTCTAGAAACTTTGTGACTACAAGAACCCCAACA…	nucleus	KT031194	Kanamycin	pENTR TM D/TOPO	3381	801	CACCATGGGGAGGAAGTGCTCACA	AGTCACGCTAATTGGCCCAAG	N		yes
HN_CCL_35	Glyma10g28250	Glyma10g28250.1	MYB/HD-like	ATGGGAAGACACTCTTGTTGCTACAAACAGAAGTTACGGAAAGGCCTTTGGTCTCCAGAGGAAGACGAGAAGCTTCTCAATCACATCACCAAACATGGTCATGGATGTTGGAGCTCGGTTCCCAAACTAGCTGGTTTGCAGAGATGTGGGAAGAGCTGCAGGTTGAGGTGGATAAATTATCTAAGGCCTGATTTGAAGAGAGGAGCATTCTCACAGCAAGAAGAGAACATGATTGTTGAACTTCATGCAGTTCTTGGAAACAGGTGGTCTCAGATTGCAGCACAGTTACCAGGAAGAACAGACAATGAGATTAAGAACCTATGGAACTCGTGCCTGAAGAAGAAGCTGAGGCAAAGAGGCATTGACCCAACCACACACAAGCCACTCTCTGAGGTTGAG…	nucleus	KT031195	Kanamycin	pENTR TM D/TOPO	3867	1287	CACCATGGGAAGACACTCTTGTTGCT	CAGGGTTTGTCCGAAAGTCAC	N		yes
HN_CCL_161	Glyma10g34780	Glyma10g34780.1	MYB/HD-like	ATGTATTTTTTCACTGAGAAAATGCACAGTTTGAAGATGGGCTTCCCTGACTACATCCAAACATTGGAAGAAGAACGCCGTAAGATTCAGGTGTTCTCCAAAGAGCTACCTCTTTCCTTGGAACTGGTCACTCAAGCCATTGAAGCTTGCAAGCAGCAATTGTCTGGAACTGCGAGTGAGTATAATTTGAATGGCCACTCGGAGTGTTCGGAGCAGACAACATCAACGGAAGGGCCTGTTTTGGAGGAGTTTATTCCAATCAAGAAAATGGCATCATCATCCCCTTTTTGTGATGAAGAGGATGAGGATGATGAGCAACATTCTCACAAGCAAAGGGTTTCAAAGGAAAATAATAACAGTGATAAGAGGAAATCCGACTGGCTTAGATCTGTTCAGTTG…	nucleus	KT031196	Kanamycin	pENTR TM D/TOPO	3729	1149	CACCATGTATTTTTTCACTGAGAAAATGCA	ATAGCCAAGGGAAGTAGAGGTATGTG	N
HN_CCL_91	Glyma10g42450	Glyma10g42450.1	MYB/HD-like	ATGGAGTGGACTCGCTACCACGACAAGCTATTCGAGCGGGCCCTTCTGGTCGTGCCGGAGGATCTGCCGGACCGGTGGGAGAAGATCGCCGACCAGGTTCCCGGCAAGTCGGCGGTGGAGGTAAGGGAACACTACGAGGCCCTCGTCCACGACGTCTTCGAGATCGACTCCGGCCGAGTCGAGGTCCCGAGTTACGTCGATGACTCGGTGGCGATGCCGCCCAGTGGCGGTGCTGGAATTTCTACGTGGGACAACGCTAATCAGATCTCATTCGGTTCCAAGCTTAAACAACAAGGCGAGAACGAAAGGAAGAAGGGCACGCCTTGGACTGAAGAGGAACACAGGCTGTTTCTCATTGGGCTTAGTAAGTTTGGGAAGGGAGATTGGAGAAGCATTTCA…	nucleus	KT031197	Kanamycin	pENTR TM D/TOPO	3246	666	CACCATGGAGTGGACTCGCTACCA	CATGTCAAAGCCATAGTTTGAAT	N
HN_CCL_75	Glyma11g03300	Glyma11g03300.1	MYB/HD-like	ATGGGGAGGCAACCTTGCTGTGACAAACTTGGGGTGAAGAAAGGTCCATGGACAGCCGAGGAAGACAAAAAACTCATAAACTTCATTTTCACCAATGGCCAGTGCTGTTGGCGTGCTGTTCCCAAGCTTGCTGGGCTTCGGCGTTGTGGTAAGAGTTGTCGTCTTCGTTGGACTAATTATCTAAGGCCTGACTTGAAGAGAGGGCTCCTCACACAGGCTGAAGAGCAGCTTGTTATCGATCTCCATGCCCGTCTTGGCAACAGGTGGTCCAAGATTGCTGCCAGGTTACCAGGAAGGACAGACAACGAGATTAAAAATCACTGGAACACCCACATTAAGAAAAAGCTCCTTAAGATGGGTATTGATCCTCTTACTCACGAACCTCTTAACAAACAAGTC…	nucleus	KT031198	Kanamycin	pENTR TM D/TOPO	3372	792	CACCATGGGGAGGCAACCTTGCTG	AAGCCCTTTTCTGTCCATGCC	N
HN_CCL_153	Glyma11g33180	Glyma11g33180.1	MYB/HD-like	ATGGCGATTCAAGATCAAAATGGATTTTTCAGATCACAGGGTGGTCCTCCAGAAGGAGGTGGTGTATCTTTGAGTTCTGGGCATTCTGTCACACATATTCAACTTAATGACCAGTTTTCTTGTGGGAATGACTATGCTCTGAAGGTAAGGAAGCCGTATACTATCACTAAACAGAGAGAGCGATGGACAGATGAAGAACATAAGAAGTTCCTTGAAGCTTTAAAGCTGTATGGACGGGCTTGGCGACGTATTGAAGAACATGTTGGCACAAAGACTGCTGTTCAGATTCGAAGTCATGCTCAGAAGTTTTTTTCTAAGGTTCTTCACGATCCTACTGGGAACAATACAAACACAGTGGAGTCAATTGAAATTCCTCCTCCAAGACCGAAACGAAAGCCG…	nucleus	KT031199	Kanamycin	pENTR TM D/TOPO	3441	861	CACCATGGCGATTCAAGATCAAAATG	GCATTCCTCGATTGTTGGAG	N
HN_CCL_92	Glyma11g34930	Glyma11g34930.7	MYB/HD-like	ATGGAATTCGAGACTTCATATCCAACTTGTTTTATGTCAAATTCAAGTTGGTTTTCTCAAGAAGGCCAATTCACAGAATGGACAAGAGAAGAGAATAAGAAATTTGAAAGTGCCCTTGCCATATATGATAAGGATACCCCAGACAGATGGCTGAGGGTTGCAGCCATGCTCCCTGGAAAAACTGTCTATGATGTGATCAAACAATACAGAGAATTGGAAGAAGATGTTTGTGAAATAGAAGCAGGGAGGATTCCAGTTCCTGGATATCCTACCTCTTCTTTAACATTGGAGATGGTTGACAACCAATGTTATGATGCATGCAGAAAGAAGCCTGCAACTCTCAGGAGTTCTGATCAGGAGAGGAAGAAAGGGGTTCCTTGGACAGAAGAGGAACATAGA…	nucleus	KT031200	Kanamycin	pENTR TM D/TOPO	3477	897	CACCATGGAATTCGAGACTTCATATC	CAGTGCATGAATACCAAAAATAG	N
HN_CCL_73	Glyma12g34650	Glyma12g34650.2	MYB/HD-like	ATGGCAAAGTCTTCTAGTGAGAAGAATGGACTGAAGAAGGGTCCATGGACTCCAGAGGAAGATCAGAAACTCATCGATTACATTCAGAAACATGGACATGGGAAATGGAGAACCCTTCCCAAAAATGCAGGACTAAAAAGATGTGGAAAGAGTTGCCGGCTTCGCTGGGCAAACTACTTGAGGCCCGATATAAAGAGAGGGAGATTCTCATTCGAAGAAGAAGAAGCCATCATTCAGTTACACAGTGTTTTGGGAAACAAGTGGTCTACAATTGCTGCTAACTTGCCAGGAAGAACAGATAATGAGATCAAGAATTATTGGAACACTCACATCAAGAAAAAGCTATTGAAGATGGGGATTGATCCTGTGACTCACACACCTCGCCTTGATGTTCTACAA…	nucleus	KT031201	Kanamycin	pENTR TM D/TOPO	3726	1146	CACCATGGCAAAGTCTTCTAGTGAGA	CAAAAGTCCAGAGTCATTCAAG	N
HN_CCL_70	Glyma13g32090	Glyma13g32090.1	MYB/HD-like	ATGGGGAGAGCACCTTGTTGTGACAAGAATGGCCTCAAGAAAGGACCATGGACAACCGAGGAGGACCAGAAACTCATTGATTACATTCAGAAACATGGATATGGCAATTGGAGGACACTCCCAAAGAATGCTGGGTTGCAAAGGTGTGGAAAGAGTTGCCGTCTCCGTTGGACAAACTATCTACGACCAGATATAAAGCGAGGTCGGTTTTCATTTGAAGAGGAAGAGACAATAATTCAACTACATAGCATTCTTGGCAACAAATGGTCTGCCATTGCATCTCGCTTACCAGGAAGGACTGACAATGAAATAAAGAATTATTGGAACACTCACATTAGAAAAAGGCTTCTGAGGATGGGAATTGACCCAGTGACACACAGTCCTCGACTTGATCTATTG…	nucleus	KT031202	Kanamycin	pENTR TM D/TOPO	3705	1125	CACCATGGGAAGAGCACCTTGTTGT	CATGAACTCATTCACATCTAAAAT	N
HN_CCL_93	Glyma17g13010	Glyma17g13010.1	MYB/HD-like	ATGTCATCAAGTGGAACCATTTGGAGCTATGAGGAAGAAAAAGCATTTGAGAATGCCATAGCTATGCATTGGATTGAGGAATCCTCAAAAGAGCAATGGGAGAAAATTGCTTCAGCAGTTCCCAGCAAAAGCATGGAAGATGTGAAGCAACATTACCAGGTTCTAGTAGAGGATGTAAGTGCAATAGAGGCAGGTCACATATCATTCCCAAACTATGCTGCTTCTGAGGAAATCACATCTTCAAATAAGGACTTTCATGGCTCTTCCAAGGCCACAAGCTCAGATAAAAGATCAAATTGTAATTATGGACGTGGTTTTTCTGGGTTAGGACATGACTCCACCACTCATAGTAGTGGTAAAGGAGGCTTGTCAAGGTCATCAGAACAAGAAAGAAGAAAA…	nucleus	KT031203	Kanamycin	pENTR TM D/TOPO	3486	906	CACCATGTCATCAAGTGGAACCATTTG	TTGATGCATTGTTGGAGGTGC	N		yes
HN_CCL_69	Glyma18g49360	Glyma18g49360.1	MYB/HD-like	ATGGGAAGACCACCTTGTTGTGACAAAGAAGGGGTCAAGAAAGGGCCTTGGACTCCTGAAGAAGACATCATATTGGTGTCTTATATTCAGGAACATGGTCCTGGAAATTGGAGGGCAGTTCCTGCCAAAACAGGGTTGTCAAGATGCAGCAAGAGTTGCAGACTTAGATGGACTAATTACCTGAGGCCAGGAATCAAACGGGGCAACTTCACAGAACAAGAGGAGAAGATGATAATCCATCTTCAAGATCTTTTAGGAAACAGATGGGCTGCAATAGCTTCATACCTTCCACAGAGAACAGACAATGACATAAAGAACTATTGGAACACCCATTTGAGAAAGAAGCTGAAGAAGATGCAAGTAGGTTGTGAAGGTGGTAGCTTTGGAGAAGGGTTTTCA…	nucleus	KT031204	Kanamycin	pENTR TM D/TOPO	3582	1002	CACCATGGGAAGACCACCTTGTTGT	GAAAAACTTGGCATCATCACCA	N		yes
HN_CCL_162	Glyma19g32850	Glyma19g32850.1	MYB/HD-like	ATGAACGAGAACAAAATTGATTGGGGAGGATTGATTCAACAAAGTCATGGACTAAGTGGGGATTTTAATTCTGAGTTTGGCAATCGTTACTGTCAATATTTTGATATCAGACAAGCTTGGAATATGGGACCACTTTCAATGTTTGGAGGAGAAGCCACAGATCATGAGTTACCAAACATTGGCCATGTCAAATCATCTGGCACCATTATGAGCCGTTTTGAGTCACCAGCTTCTGCCTTTTATGCTACAGAAAACTGCATGGGATTTGCAGAATATGATTGCCAAGTTGGTGTTCACTCTTTGAGCTCTCAGTTATGTAAGATTAATGATTTGGAATTCCCTTTGTATCAATCTTTTTCCAGGGAAAATCTTTTCTTGGATTCAGCAAACCAATCTGAA…	nucleus	KT031205	Kanamycin	pENTR TM D/TOPO	3783	1203	CACCATGAACGAGAACAAAATTGATTG	ATGATTAATTGTTGTCTCATCAGTGG	N
HN_CCL_131	Glyma20g22230	Glyma20g22230.1	MYB/HD-like	ATGGGAAGACACTCTTGTTGCTACAAACAGAAGTTACGGAAAGGCCTTTGGTCTCCAGAGGAAGACGAGAAGCTGCTGAATTACATCACCAAACATGGTCATGGATGTTGGAGCTCGGTTCCCAAACTAGCTGGTTTGCAGAGATGTGGCAAGAGCTGCAGGTTGAGGTGGATAAATTACCTGAGGCCTGATTTGAAGAGAGGAGCATTCTCACAACAGGAAGAAAACATGATTGTTGAACTTCATGCAGTTCTTGGAAACAGGTGGTCTCAGATTGCAGCACAGTTACCAGGAAGAACAGACAATGAGATTAAGAACCTATGGAACTCTTGCCTGAAGAAGAAGCTGAGGCAAAGAGGCATTGACCCAAACACCCACAAGCCACTCTCTGAGGTTGAG…	nucleus	KT031206	Kanamycin	pENTR TM D/TOPO	3864	1284	CACCATGGGAAGACACTCTTGTTGCT	CAGGGTTTGTCCGAAAGTCAC	N
HN_CCL_36	Glyma20g35180	Glyma20g35180.1	MYB/HD-like	ATGGTGAGAGCTCCTTGTTGTGAAAAGATGGGTTTGAAGAAGGGTCCTTGGGCTACCGAGGAAGATCAAATTCTCACATCTTACATCCAAAAACATGGCCATGGCAATTGGCGTGCCCTCCCAAAGCAAGCAGGCCTTCTAAGGTGTGGGAAAAGCTGCAGACTCCGCTGGATTAACTATTTGAGGCCTGATATCAAGAGAGGGAATTTCACAATTGAAGAAGAAGAAACTATCATTAAGCTGCATGAGATGTTGGGAAACAGGTGGTCAGCAATTGCAGCCAAATTGCCAGGAAGAACTGACAATGAGATAAAAAATGTTTGGCACACCAATTTGAAGAAGAGGCTGCTGAAATCAGACCAGTCCAAGCCAAGTTCCAAAAGAGCCACTAAGCCAAAA…	nucleus	KT031207	Kanamycin	pENTR TM D/TOPO	3396	816	CACCATGGTGAGAGCTCCTTGTTGT	GAACTCTGACAATTCTATTGAATC	N		yes
HN_CCL_154	Glyma04g38560	Glyma04g38560.1	NAC	ATGAAGGGAGAATTAGAGTTGCCACCTGGGTTCAGATTTCACCCCACTGATGAAGAATTGGTGAATCACTACTTGTGTAGGAAGTGCGCTGGTCAACCAATCGCGGTTCCCGTCATCAAAGAGGTCGATTTGTACAAGTTTGATCCATGGCAGCTTCCAGAAATTGGTTTTTACGGCGAGAAAGAATGGTACTTCTTTTCTCCTCGGGACCGGAAATACCCGAACGGTTCACGGCCGAACCGCGCCGCCGGAAGCGGCTATTGGAAAGCCACCGGCGCTGATAAACCGATCGGAAAACCGAAAGCGCTTGGGATCAAGAAAGCTCTGGTTTTTTACGCCGGAAAAGCCCCCAAAGGTGTGAAAACCAATTGGATTATGCACGAATATCGCCTCGCCAAT…	nucleus	KT031208	Kanamycin	pENTR TM D/TOPO	3453	873	CACCATGAAGGGAGAATTAGAGTTGCCA	CATCTTCTGTAGGTACATGAACATGTC	N
HN_CCL_4	Glyma04g38990	Glyma04g38990.1	NAC	ATGGAAGATGGAAGCGTCAACCTTCCTCCTGGGTTTTTCTTCTCTCCTACTGATGAAGAACTTGTTCTTCACTTTCTCTATTGCAAGGCTTCTCTCATTCCATGCCATCCTAACATCATCCCCGATCTCCATCCGTCTCAGCTTGCTCCTTGGGAATTAAATGGTAAGGCGTTGTTAAGTGGAAATCAGTACTATTTCTTTACCAAAGTGAATGAAAACAGAGCCAGAGAAAATGGGTATTGGAAGGACACAGGTGTCACGGAACCTATATTGTCAACCTTTGATAAGAAAGTGGGAATGAAGAAGTACTTGGTGTTCCACATAGGTGAAGCTCCACAAGGTACTGAAACCAGTTGGGTAATGCAAGAATATTATATATGTTCCTCTGGGTTTGACACT…	nucleus	KT031209	Kanamycin	pENTR TM D/TOPO	3186	606	CACCATGGAAGATGGAAGCGTCAA	CTAAATAGGCATGCCAATTTCT	Y		yes
HN_CCL_6	Glyma05g32850	Glyma05g32850.1	NAC	ATGCCAGGAGAACTCCAATTACCACCCGGGTTCAGATTCCACCCCACTGACGATGAGCTTGTGAATCACTACTTGTGTAGAAAGTGTGCTGCACAAACCATTGCTGTTCCCATCATCAAAGAAATCGATTTGTACAAGTTTGATCCATGGCAGCTTCCAGAGATGGCTCTTTACGGTGAGAAAGAGTGGTACTTTTTCTCTCCTCGAGACCGAAAATACCCAAACGGTTCGAGACCGAACCGGGCTGCCGGAAGCGGGTACTGGAAGGCTACCGGAGCTGACAAACCGATCGGAAAACCGAAAGCCCTTGGAATCAAGAAGGCCCTCGTGTTCTACGCGGGCAAAGCCCCAAAGGGAGTGAAGACCAATTGGATCATGCACGAATATCGCTTAGCCAAC…	nucleus	KT031210	Kanamycin	pENTR TM D/TOPO	3477	897	CACCATGCCAGGAGAACTCCAATTAC	TCAAAATGTCTTTGGTAGGTACGT	Y		yes
HN_CCL_60	Glyma06g11970	Glyma06g11970.1	NAC	ATGGCATCAGAGCTTGAATTGCCCCCAGGCTTCAGATTCCATCCAACGGACGAGGAGCTGGTGTTGCACTATCTCTGCCGCAAATGCGCGTCGCAGCCAATCGCCGTTCCCATCATCGCCGAAATCGACCTCTACAAATACGACCCCTGGGACTTACCCGGATTGGCTACTTATGGAGAGAAAGAGTGGTACTTCTTTTCACCACGGGACCGGAAATACCCAAACGGTTCGAGGCCGAACCGGGCGGCTGGCACCGGTTACTGGAAGGCAACCGGGGCGGATAAGCCCATTGGTCAGCCCAAACCGGTTGGGATTAAAAAAGCTTTGGTGTTTTACGCAGGGAAAGCTCCTAAAGGGGACAAAAGCAATTGGATCATGCACGAGTATCGTCTCGCAGAC…	nucleus	KT031211	Kanamycin	pENTR TM D/TOPO	3477	897	CACCATGGCATCAGAGCTTGAATTGC	AAAGGACTTGTTGGGCCAGTA	N		yes
HN_CCL_155	Glyma06g16440	Glyma06g16440.1	NAC	ATGAAGGGAGAATTAGAGTTGCCACCAGGGTTCAGATTTCACCCCACTGATGAAGAATTGGTGAATCACTACTTGTGTAGGAAGTGCGCGGGTCAACCAATCGCGGTTCCCATCATCAAAGAGGTCGATTTGTACAAGTTTGATCCATGGCAGCTTCCAGAAATTGGCTACTACGGCGAGAAAGAATGGTACTTCTTTTCTCCTCGGGATCGGAAATACCCGAACGGTTCACGGCCGAACCGTGCCGCCGGAAGCGGCTATTGGAAAGCCACCGGCGCCGATAAGGCGATCGGAAAACCGAAAGCGCTAGGGATCAAGAAAGCTCTGGTTTTTTACGCCGGAAAAGCCCCCAAAGGAGTGAAAACCAATTGGATCATGCACGAATATCGCCTCGCCAAT…	nucleus	KT031212	Kanamycin	pENTR TM D/TOPO	3465	885	CACCATGAAGGGAGAATTAGAGTTGCCA	CATCTTCTGTAGGTACATGAACATGTC	N
HN_CCL_132	Glyma06g38410	Glyma06g38410.1	NAC	ATGGGAGTTCCAGAGAGAGACCCTCTTGCACAATTGAGTTTGCCTCCTGGGTTTAGGTTTTACCCCACAGATGAGGAGCTTTTGGTTCAGTACCTTTGCCGCAAGGTTGCTGGCCATCATTTCTCTCTTCCAATCATTGCTGAAGTTGATTTGTACAAGTTTGATCCATGGGTTCTTCCAGGTAAGGCAGTGTTTGGAGAGAAGGAGTGGTACTTTTTTAGCCCAAGAGACAGGAAGTACCCGAATGGTTCACGACCAAACAGAGTCGCGGGTTCTGGGTATTGGAAAGCAACTGGAACAGACAAGATCATCACCACTGAAGGTAGAAAAGTTGGCATAAAAAAAGCACTTGTTTTCTACATTGGCAAAGCACCCAAAGGCTCCAAAACCAATTGGATC…	nucleus	KT031213	Kanamycin	pENTR TM D/TOPO	3591	1011	CACCATGGGAGTTCCAGAGAGAGA	TCACTCCCTAACCCCGAAC	Y
HN_CCL_61	Glyma08g18470	Glyma08g18470.1	NAC	ATGAGCAACATAAGCATGGTAGAGGCAAAGCTGCCACCAGGATTCAGGTTTCATCCAAGAGATGAAGAGCTTGTGTGTGATTACTTGATGAAGAAGGTGCAACACAATGATTCCCTTCTCTTGATAGATGTTGACCTTAACAAGTGTGAGCCATGGGATATTCCTGAAACAGCATGCGTTGGAGGGAAGGAGTGGTATTTCTACACACAAAGAGACCGTAAGTATGCAACAGGGTTACGCACAAATCGTGCCACTGCCTCAGGGTATTGGAAGGCCACAGGGAAGGACAGGCCTATCCTCCGCAAGGGCACCCATGTAGGGATGAGGAAGACTTTGGTGTTCTATCAAGGAAGGGCACCCAAAGGGAGAAAAACTGAGTGGGTCATGCATGAGTTTCGT…	nucleus	KT031214	Kanamycin	pENTR TM D/TOPO	3486	906	CACCATGAGCAACATAAGCATGGTAG	GTAATTCCACACGTGGGGC	N		yes
HN_CCL_7	Glyma12g22790	Glyma12g22790.1	NAC	ATGGAGAGCACCGAAGACTCATCCACGAGTTCACAGCAACAACCGAACCTGCCACCCGGGTTTCGGTTCCACCCCACAGACGAGGAGCTCGTGGTTCATTACCTCAAGAAGAAAGTAGATTCTGTTCCTCTCCCTGTTTCAATCATCGCTGATGTTGATCTCTACAAGTTTGATCCATGGGAATTACCAGCCAAAGCATCGTTTGGGGCGGAAGAGTGGTACTTTTTCAGCCCGAGAGAAAGGAAGTACCCGAATGGCGCGAGGCCAAACAGGGCTGCAACTTCAGGGTATTGGAAAGCCACGGGGGCAGATAAGCCTATATGTAGTGGAACTCAAAAGGTTGGGGTGAAGAAATCTTTGGTTTTCTATGGAGGGAAGCCACCAAAAGGGGTAAAAACC…	nucleus	KT031215	Kanamycin	pENTR TM D/TOPO	3663	1083	CACCATGGAGAGCACCGAAGACT	TTAACCATACCAATTGGTCCCT	Y
HN_CCL_3	Glyma12g22880	Glyma12g22880.1	NAC	ATGGGAGTTCCAGAGAGAGACCCTCTTGCACAATTGAGCTTGCCTCCTGGATTTAGATTTTATCCCACTGATGAGGAGCTTTTGGTTCAGTACCTTTGCCGCAAGGTTGCTGGCCATCATTTCTCTCTTCCAATCATTGCTGAAGTTGATTTGTACAAGTTTGATCCATGGGTTCTTCCAGGTAAGGCAGCGTTTGGAGAGAAGGAGTGGTACTTCTTCAGTCCAAGAGACAGGAAGTACCCGAATGGTTCACGACCAAACAGAGTTGCGGGTTCTGGGTATTGGAAAGCCACTGGAACTGACAAAATCATCACCACTGAAGGTAGAAAAGTTGGCATAAAAAAAGCACTTGTTTTCTACGTTGGCAAAGCACCCAAAGGCTCCAAAACCAATTGGATC…	nucleus	KT031216	Kanamycin	pENTR TM D/TOPO	3603	1023	CACCATGGGAGTTCCAGAGAGAGA	TCAGTCCCTAAACCCGAACT	Y
HN_CCL_1	Glyma12g35000	Glyma12g35000.1	NAC	ATGGGAGTTCCAGAGAAAGACCCTCTTTCCCAATTGAGTTTGCCTCCTGGTTTTCGGTTTTACCCCACCGACGAGGAGCTCCTCGTTCAGTATCTATGCCGCAAGGTCGCTGGCCACCATTTCTCTCTTCCAATCATTGCTGAAATTGATTTGTACAAGTTCGACCCATGGGTTCTTCCAAGTAAGGCGATTTTCGGTGAGAAAGAGTGGTACTTTTTCAGCCCTAGAGACAGGAAATACCCTAACGGGTCCCGACCCAACAGAGTAGCCGGGTCGGGTTATTGGAAAGCCACCGGAACCGACAAGATCATCACCACCGAAGGTAGAAAAGTTGGCATAAAAAAAGCCCTCGTTTTCTACATTGGCAAAGCCCCCAAAGGCACCAAAACCAATTGGATC…	nucleus	KT031217	Kanamycin	pENTR TM D/TOPO	3618	1038	CACCATGGGAGTTCCAGAGAAAGAC	TCAATTCCTGAACCCGAACC	Y		yes
HN_CCL_59	Glyma13g35550	Glyma13g35550.1	NAC	ATGGGAGTTCCAGAGAAAGACCCTCTTTCCCAATTGAGTTTGCCTCCTGGTTTTCGGTTTTACCCCACCGACGAGGAGCTTCTCGTTCAGTATCTGTGCCGCAAGGTCGCTGGCCACCATTTCTCTCTTCCAATCATTGCCGAAATTGACTTGTACAAGTTCGACCCATGGGTTCTTCCAAGTAAAGCGATTTTCGGTGAAAAAGAGTGGTACTTTTTCAGCCCCAGAGACAGGAAATACCCGAACGGGTCTCGACCCAACAGAGTAGCTGGGTCGGGTTATTGGAAAGCCACCGGAACCGACAAGATCATCACCACCGAAGGTAGAAAAGTTGGCATAAAAAAAGCCCTCGTTTTCTACGTTGGCAAAGCCCCCAAGGGCACCAAAACCAATTGGATC…	nucleus	KT031218	Kanamycin	pENTR TM D/TOPO	3609	1029	CACCATGGGAGTTCCAGAGAAAGAC	ATTTCTGAACCCGAACCCGA	N		yes
HN_CCL_8	Glyma14g24220	Glyma14g24220.1	NAC	ATGGCCACTACAACACAACTTCACTTACCCCCTGGATTCAGATTCCATCCAACAGATGAAGAACTCGTCATCCACTACCTTTGTCGCAAATGCGCTTCGCAACATATCGCGGTTCCCATAATCGCCGAAATTGATCTGTACAAGTACGACCCTTGGGACCTTCCAGGAATGGCTTTGTACGGAGAGAAAGAGTGGTATTTTTTCACGCCGAGGGACCGCAAGTACCCGAACGGTTCGCGGCCGAACCGGTCCGCGGGAACCGGGTACTGGAAGGCAACCGGAGCGGATAAACCAGTTGGTAAACCGAAACCGGTTGGGATCAAGAAAGCGTTGGTTTTTTACGCTGGAAAAGCGCCCAAGGGAGAGAAAACTAACTGGATCATGCACGAGTATCGTCTT…	nucleus	KT031219	Kanamycin	pENTR TM D/TOPO	3423	843	CACCATGGCCACTACAACACAACTTC	TTAATTGCAGAAGGACTTGGAGA	Y
HN_CCL_58	Glyma15g08480	Glyma15g08480.4	NAC	ATGACATGGTGCAATGACTCTGATGAGGATAGGGTTATTGAATCAACGACGCCAACAATAACTATTACTCCTAACACTGATGGCATAAAGCTCACCGAAGAAATTAGAACCATAACATGCCCCTCGTGCGGCCATAACATTGAATTCAAAGATCAGGGTGGAATCCATGACTTGCCGGGGTTACCAGCTGGAGTGAAGTTTGACCCAAATGACCAAGAAATATTAGAACATTTGGAGGCAAAAGTGGCGTCTGATGCATGCAAGCTTCATCCCCTTATTGACGAGTTCATACCAACGCTTGAAGGCGAAAATGGGATCTGTTATACACACCCAGAAAAGCTACCAGGTGTTAGCAAAGATGGACAGATCCGCCACTTCTTTCACAGGCCCTCAAAAGCA…	nucleus	KT031220	Kanamycin	pENTR TM D/TOPO	3546	966	CACCATGACATGGTGCAATGACTCT	GAATCTCTTCCCAGTGTTACT	N
HN_CCL_172	Glyma15g40510	Glyma15g40510.1	NAC	ATGAGCAACATAAGCATGGTAGAGGCAAAGCTGCCACCAGGGTTCAGGTTTCATCCAAGAGATGAAGAACTTGTGTGTGATTACTTGATGAAGAAGGTGGCACACAATGATTCCCTTCTCATGATAAACGTTGACCTTAACAAGTGTGAGCCATGGGATATTCCTGAAACAGCTTGTGTGGGAGGGAAGGAGTGGTATTTCTATACACAAAGAGACCGTAAGTATGCAACAGGGCTACGCACAAATCGTGCCACTGCTTCAGGGTATTGGAAGGCCACAGGGAAGGACAGGTCTATCCTCCGCAAGGGCACCCTTGTAGGGATGAGGAAGACTTTGGTGTTCTATCAAGGGAGGGCACCCAAAGGAAATAAAACTGAGTGGGTCATGCATGAGTTTCGA…	nucleus	KT031221	Kanamycin	pENTR TM D/TOPO	3489	909	CACCATGAGCAACATAAGCATGGTAGAG	GTAATTGTTCCACATGTGGGG	N
HN_CCL_156	Glyma07g14730	Glyma07g14730.4	PHD	ATGGTCGACCTTCAAACCGTTTGCTGCATGTGCGGTGACGTTGGTTTCCCCGACAAGCTTTTCCGCTGCAACAAATGCCGCCACCGTTTCCAACACTCGTATTGTAGTAACTACTACGGGGAATTAGCAGAGATAGAGCTATGCGATTGGTGCCAAAGCGAGGGGAGAAATTACTCGAGGCATAGCTCCAATTCGAAGAAATTACCAGTGGCCGGAAATGACGCCGGAACGACGACCCGTTCTGAGTATTCCGGCGAGAAAATCAAGCACCATGATCGTCATGAAGAGATGAGTGGTTCTTCGGAGAAGGGAAAGAGCCCTGTGCCTTCGCCGAGAATCTCCACGCGCAGGTATAAGCTTCTCAAGGATGTAATGTGT	nucleus	KT031222	Kanamycin	pENTR TM D/TOPO	2958	378	CACCATGGTCGACCTTCAAACCGT	ACACATTACATCCTTGAGAAGCTTATAC	N
HN_CCL_157	Glyma13g11570	Glyma13g11570.3	PHD	ATGGGCCTGTCAAGTCTCCCAGCACCATCTGAAGGAGTGTTATGTGTGCTTCTTGTAAACACTGCCTTGTCTATATCCATATTCAAAGGCATTGTTAGGACAATTCTACAAATTGTCGGTATCCGCGTTTCGTCGTTGTCTCCTTCACCAGACATCTCCCGAAACCCACCTGAGCCATTAGAATTCAACCTCAGCCCCTCGGAGGGTTTCATTGAAGAGTTCAGAAGCAGGACACCAACACTTAGGTTTGGCAGCATGTGTGGCAGTAAACAACCTCAACATGAATGTTGTTGTGTGTGTCTCACAAAGTTTGAACCAGAATCTGAGATAAACTGTTTATCATGTGGCCATATTTTTCACAAAGTGTGCATGGAGAAGTGGTTGGACTATTGGAACATT…	nucleus	KT031223	Kanamycin	pENTR TM D/TOPO	3036	456	CACCATGGGCCTGTCAAGTCTCC	CCAAAAGCAAGATGCATCATC	N
HN_CCL_158	Glyma01g44430	Glyma01g44430.1	PLATZ	ATGGGGGGTGGAGGAGGTGCAATTGGGGTGAGAGGCCTCGATGAAGATGATGATGATGATGTTGGAAAGAATGAAGAAGAAAACAAGTGGCCACCATGGCTTGGGCCACTTCTCCAAACAAGCTTCTTTGTTCAATGCAAAGTCCATGCAGATTCCCACAAAAGTGAATGCAACATGTATTGCTTGGACTGTATGAATGGAGCCCTTTGCTCTACCTGTCTTGCTTCTCACAGAGAACACAGAGCTATTCAGATTAGGAGATCTTCATACCATGATGTAATAAGAGTGTCGGAGATACAGAAATTTCTGGACATAACAGGGGTCCAAACTTACATTATAAACAGTGCCAAGATTGTGTTCTTGAATGAAAGGCCTCAACCTAGGCCTGGCAAAGGAGTT…	nucleus	KT031224	Kanamycin	pENTR TM D/TOPO	3282	702	CACCATGGGGGGTGGAGGAG	ATTAGTTGTATTTATAATAAGGGCACCAC	N
HN_CCL_181	Glyma03g32430	Glyma03g32430.5	TPR	ATGATGCTAAGAAGCTCTTCAACACCAGTTCTTGGATCCCTCCTCTCTTCCTTCACAGATAGCCCTAACAACAATATTCACTCAGAAACCTGTCATGCACTGAAACACTTTCCACCAACCACTGTCCCACAACATTATCACAAACTTACTTTCCACCAAACTGGGTCCTCTGCATGTGGTTCTTCTCCAATCTCTCCCTCAATTGGTGAGCTTGAAAGGCAAAACAAAGGCTTGATCAGAAGAGTCCAATCTGATGGGAACTTGCAAGACTTGGCCTTCTTTTCTTGCAACAATGAAGAAAGGTTTGAGTTTTCAGACCCTTCCAAGAGGTTTTCAGCTAGACACAGGAGCTTGGTGCTGGAGACCATTCCTTCTTTCTCTACTGCCAAGCACAATGGC…	nucleus	KT031225	Kanamycin	pENTR TM D/TOPO	3651	1071	CACCATGATGCTAAGAAGCTCTTCAACA	AGCACCTGCAGTAGCCAC	N
HN_CCL_219	Glyma13g44210	Glyma13g44210.1	TPR	ATGTTACTAAGAACTTCCACCGTACCAATTCCAAGCTCATGGCTTCCCCATTCCAAAGAATACCTTCCTAGAACACTTTCAACTCCTCTAAAAAACTTGCTTCACACAGACCCTCATAATCATACCCCATCAAAGCCTCCGAAGAAACCTTGCATGTCACCAATTAAAGTCCTTGAGAACCATCGGAGCATCAAGATGAAAGAAAGTGATGATGAACTGTTTTCAAGTTCTGGTTTAGATAATAAGCTTGAAGGTAGCAGCAGGTTGCAGACTTTAGTGATGGGTGGTGGGATGGGGAGTGGTGGTGTCAGGGTTTGTGGTGGAAGAGGCTCACATGGTAGGGATGGGACAGATGCTTATTACCAGAACATGATTCAAGCAAACCCCAATAATGCTCTT…	nucleus	KT031226	Kanamycin	pENTR TM D/TOPO	3351	771	CACCATGTTACTAAGAACTTCCACCGTACC	CTCAGATACGTAGGATTGAAAGGC	N
HN_CCL_211	Glyma17g09850	Glyma17g09850.1	TPR	ATGACTCAAAGGGATCGTCGCACCCTATCATTCCCGGCGGTTCACCCATGCGAAGCCATTTCTCCGCCGACACTTGTCACCTCTCTAATCACTCTCTCCCAATCCATATGCAATTTCCAACCCCAATCATTCCCCACCCAACGAAGGAACGCCAGGGAAACAATACGCCAAATAAGCATTGTCTTAATGTTCCTTCAAGAAATTCGACTAATCCCCAACTCCACTATCCTCTCTTTGGCGGAACTCCACTTCACCTTACAAAAAATCCACTTTTTATTGCAAGATTGCACCCTCCAAGGCTCGCGCCTCCTCCTGCTCGCCAAATCGCAACACGTAGCGTCCCTGTTCCCCGCCCTCCTTCGCTCCGTGGCCACCTCTCTGGACGTCTTGCCTCTTCAC…	nucleus	KT031227	Kanamycin	pENTR TM D/TOPO	4608	2028	CACCATGACTCAAAGGGATCGTCG	CCAAACGTGAAGCGAGC	N
HN_CCL_111	Glyma02g36510	Glyma02g36510.1	WRKY	ATGGACCAGCGCCATGGACCCCAACCTCTCCCAGAGTCAGACACCATAGGAAACGATTCTCACCCAAAAACGCAACTCACCAAGGAAACAGAACGAGTTGTGGAATCGCTGTCCGACGCCGAGTCGCGGCACCGCGAGTTACGGAGCTCCGACAAACCTTGTTCGGACTCCAATTTAGAAACCCTAGGCGCTGGTGTTACCTCTTCGGTTGAAACCCTTGCTGTGCAGCATCGGAGTGACGATTTGCAAGGGAGCTCTACTGCTCCGAATTCGGGTGGCAAAGCCGAAAGTAAGGAGACAGTTGAATCTCCTGAAAAGGAAACTATTGAAAGAGGAGCAGTGCAGCCACTCCAAACTCAGACAGAAAATCGGCTTCAGGTGTCTGTGTGTTCAATTCCA…	nucleus	KT031228	Kanamycin	pENTR TM D/TOPO	4098	1518	CACCATGGACCAGCGCCATG	TTAGCAAGGCTTAATTTCAAAACCTATG	Y		YES
HN_CCL_115	Glyma03g00460	Glyma03g00460.1	WRKY	ATGATTAATGGAAAAGATAATGAGTCATCAGCAACAACGACAACCCCATTTGTTCAAAGTCTTGTCAAGAACGTGTTCAGATCCTTCACCAACACCCTTTTCCTCTTGGACAAGTATCCCTCTTACGAGGTTTCTCACACTACTAAATCTGAGGACTCTCAAGAAAGTTGCAAGGGTTTCACCACTAGGAACAAAAGAGGCTACTACAAGAGAAAAAGAAGAAATACGCAAGAATGGGAGGAGGTGTCGAAAACTCCAAAAGTAGATGGCCACCAATGGAGAAAGTATGGCCAAAAAGAGATCCTGAAAGCCAAATACTCAAGGAGCTACTACAGGTGCACTCACAAGTATGATCAGAATTGTCAAGCAACAAAACAAGTGCAAAGAATTCAAGAGGAT…	nucleus	KT031229	Kanamycin	pENTR TM D/TOPO	3327	747	CACCATGATTAATGGAAAAGATAATGAGTCATC	TTAGTCATCAAAATCCAAAAAAAGATTG	Y
HN_CCL_159	Glyma03g37940	Glyma03g37940.1	WRKY	ATGGAGAATACTAAGATGATGGGGGTGAAGATACAGGACTATGCTTCTAATATGGAGAGTAATAATTATCCATTCTTTGATTTCTCTGAAGATAAGGGCTCTTTAGGGTTTATGGAGCTATTGGGTGCGCAAGACTATAGTCCTCTCCTTGATTTCCCTCTATCGTCACACGTGTCAGGGCCTCAAACCTCTTCTGTTAAGGAACCACCTGAGACTAAGAAAGAGTGTTCCGAGGTAACTAATAACAACCAGCAACCTGCGACTCCGAACTCTTCATCCATTTCCTCCGCGTCCAGTGAGGTTTTCTATGATGAACAGAATAAAACTGTAGATCAAGCACCTGAACACCAAAAGACAAAGGAACAGTTGAAGGCTAAGAAGACAAATCAGAAGAGACAG…	nucleus	KT031230	Kanamycin	pENTR TM D/TOPO	3441	861	CACCATGGAGAATACTAAGATGATGGGGG	ATCTTCTTTCAACATATGTGAAGAAACAAC	N
HN_CCL_108	Glyma04g40130	Glyma04g40130.1	WRKY	ATGAGTATTCTCTTCCCAAGAAGTTCCTCAGCAACAAAGAGGAAAAGGGTCATTAGAGAACTTGTTCAGGGTCGAGATTATGCCACTCAGCTCAAGTTTCTGCTTCAGAAGCCTATTGGCCCTGACGGGTCTGTTTCAGCCAAGGAACTTGTGGCCAATGTGCTGAGATCTTTCACTGAAACTCTCTCTGTGTTGACTTCTTCCGAGGTTGCAATAAGTGGTGATCATCATCGTGACGAAGTTGCTCAGAATCTTGTAATTTCCGGAGAAGATGCCTCGCAGGTGGAAAGCATTGATCCGAGGTCTGAGGGTTCAACTGAGAGTAAGAAGGGATCAAAGGATCGGAGAGGGTCCTATAAAAGAAGGAAGACTGAACAGACATGGACCATAGTTGCCCAA…	nucleus	KT031231	Kanamycin	pENTR TM D/TOPO	3534	954	CACCATGAGTATTCTCTTCCCAAGAAGTTCC	CTAAAGCAATTGGCTTTCATCAAAG	Y
HN_CCL_107	Glyma06g13090	Glyma06g13090.1	WRKY	ATGGACCACATGGGAGACCCGAAGAGCATCATACATGAGCTGCTACAAGGTTTAGAGTTGGCAAGGCAACTCCAAGTGCATCTCCACATGCCATCTTCGTCCCAAGAAACACGTGACCTATTGATCCAGAAGATCATATCAACATTCGAAAAGGTGCTTGAAATGGTAAAATGGAAAGGGCCAGTGCCAGCGGGTGAGTCATCACAACATCCCCTAGGGGCTGCATTAATCCGAATGTCAGATTCACCTTTGAGCAGTGAAGACTCCGATAGAGATTTGAAGGACCAGGACCCCAATGCTTTCAAAAAGAGAAACACTTTGCCAAGATGGACGAAACAGATTCGAGTTACACCAGGAATGGGAGTGGAAGGACCTCTTGATGATGGATATAGTTGGAGA…	nucleus	KT031232	Kanamycin	pENTR TM D/TOPO	3675	1095	CACCATGGACCACATGGGAGACC	TCAAGAGAAAAACCGTGGGTTATC	Y
HN_CCL_163	Glyma07g02630	Glyma07g02630.1	WRKY	ATGGATTGTTCATCATGGATTAACACTTCCTTGGATCTCAACATTAATCCCCGCAGAGTTCATGAAGAAGTTCCCAAGGAGGTAGAAAGCGAGCTTTTCTCTTTGGGAATGACCAAGTTTAACGTGGAAGAAGAGTCTACTAGTGACTTGGAGGAGGAACTGAAGCGGGTGACTGCAGAAAACAAGAAGTTGGCCGAAATGCTCTCAGTGGTGTGTGAGAACTACAACACTTTGAGAAACCATTTGATGGAATGCATGAGGAAAAATGGTGAAAAGGAGGTCAGCCCAACATCAAAGAAAAGAAAGTCTGAAAGCAGCAACAACAATAGTAATTTGATGGGAACTAACAATGGAAACTCAGAGAGCAGTTCTACTGATGAAGAATCTTGCAAGAAACCA…	nucleus	KT031233	Kanamycin	pENTR TM D/TOPO	3513	933	CACCATGGATTGTTCATCATGGATTAAC	ATTATTGTGCAACAATCTTCCTGA	N
HN_CCL_106	Glyma07g06320	Glyma07g06320.1	WRKY	ATGGAAGAGAACTTTAAGTGTGAACAAGTTGGTCTCATTGATGAGCTAATGCAAGGGAAGGAGCTAGCAAAGCAGCTCTGTGACCATCTTCTAGTCTCATCATCATCATCATCATCTTCTCATGAAACAAATGAAGTCCTAATTGAGAAAATACTTTCCACCTATGAGAAAGCACTTGCCATGCTGAATTGCAAGGCTGATGTAGGAGAAAGTAAGGCCAAGAATGGCAGCATGATGGATTCCCATTGTCCTCTCACAAATGGTAGCCCCAAAAGTGAGGTCTTGGAGCCTGAGGTTAAGAACAAAAATGTCTTTAAGAAAAGAAAGACCATGTCAAAGTTGACAGAACAAGTGAAGGTGCGCTTGGGAACAGCACATGAAGGATCCCTGGATGATGGC…	nucleus	KT031234	Kanamycin	pENTR TM D/TOPO	3690	1110	CACCATGGAAGAGAACTTTAAGTGTGAACAAG	TCAAGTGCAAAGTTCCGAGG	Y
HN_CCL_109	Glyma08g02580	Glyma08g02580.1	WRKY	ATGGAGAGTGACTTGAGCTGGGAGCGGAACACACTCATCAATGAGCTAATTCAGGGGATGGAGGTAGCAAGGAAGTTGAAGGCTGACTTGAAGTTGCCGTATTCAGTTGACACAAGAGATCTGCTTCTGCAGAGGATATTATCTTCTTACGAAAAGGCTCTACTGATTCTAAGATGCAGCAATGCATCAACTTCCGAGTTGCAGGGCATGAATCAAGCAACACCAACTTTGCTACCCGAGTCCCCATTATCTGTCCATGGAAGTCCTCTGCGCGAGGACGTTCATGGGGCCATCAAGGATCACCATAATTCAAAGAAAAGAAAGATAACGCCCAAATGGATGGATCGTGTAAGAGTGAGCTGTGAGAGTGGTCTTGAAGGACCACATGAAGATGGTTAC…	nucleus	KT031235	Kanamycin	pENTR TM D/TOPO	3660	1080	CACCATGGAGAGTGACTTGAGCTGG	TCAGCACAAAAATCCTGGG	Y
HN_CCL_113	Glyma09g41050	Glyma09g41050.1	WRKY	ATGGAAAATCTTGGTGGTTCTAGTCGTAGGAAAGCAATTGAGGAGCTTCTTAGAGGGCGTGATTCTGCCCAACAACTTAAGAGTGTCATCAATGGGACTTATGATGATGGATCAGCCACCCCATTTGCTCAACAACTTGTGAAAGAGGTGCTCATGTCCTTCACAAACTCCCTCTTGTTCTTGCACAACAACCCCACTTCTGAATCACATCATGTCTTCAATGTTCAAGTATGGGACTCTCCCAAGTCTGAGGACTCTCAAGAGAGCAATTGCAAAAGCTCCACCATTAAGGAACCAAGAGGGTGCTACAAGAGAAGAAGAACTGAACAAACATGGGAGAAGGAATCTGAAGCTCCAATTGATGACGGCCATCACTGGAGAAAGTATGGCCAAAAGGAG…	nucleus	KT031236	Kanamycin	pENTR TM D/TOPO	3483	903	CACCATGGAAAATCTTGGTGGTTCTAGTC	TCATCTAATTTCAAGGAAGGGTTC	Y
HN_CCL_17	Glyma10g03820	Glyma10g03820.2	WRKY	ATGTCTCATATGTTTGTGGATAAGTGGGGTGGTTTGTTAGTATTCTGGTGTTCCTTGGTTTGGTTTCTTTTTTCTTCCCTTTTTTTTATAAATTTTTTAGAGGCTAACATGGAGGAGGTTGAGCAAGCTAATAGAGTAGCTGTTGAAAGCTGCCATAGGGTTCTGAGTTTGTTGTCTCAACCAAGGGATCAGGTTCAGCATAGGAATTTAATGGTGGAAACCGGTGAAACTGTGGTGAGGTTCAAGAAGGTTGTTTCCATGCTTCACAATGGTTTGGGTCATGCAAGAGTGAGGAAACTTAAAAACCCTCAAATCCCCTCTTCCCACCAAAGCATCTTCTTAGACAACCCCAATTGCAAAACCTTAACCAACAACAGCAACAACAACCATCACTCCAAA…	nucleus	KT031237	Kanamycin	pENTR TM D/TOPO	3759	1179	CACCATGTCTCATATGTTTGTGGATAAG	TCATGCATTTGCAGATTGTGTTG	Y		yes
HN_CCL_32	Glyma12g23950	Glyma12g23950.1	WRKY	ATGGAAGAGGATGAAGAGACGCAGCAACGAGTCACTGACTCGTCCCTCTCCACCGAGTCACGCACTTCCACTCCTTCTGATGGAGCGCCACCCAACTCGGAAACCCTAGTTCACCGCTCCTCGCTTCCGCATGACCTTGCCACTCATATGCAGGGCAGCTCTACCGCACATAAAGGTGGAAAAGCTGAGAGTAAGGTGTCAGCTCAGCCTCCTGATGAGGAAACTATTGAAAAAGATGCAGTTGAGGCACCTCAAAAACAGACAGAAAATCAACTTCAGTCTGTTTGTTCAACTTCATTATCTGAACTATCACCAACTTCTGTTTCACATTCTTTATCATCTGCCCTTAGTCCCACTGTATCACAACAGAGACCATCTCCTCCCAAGGCTAATAGTGTA…	nucleus	KT031238	Kanamycin	pENTR TM D/TOPO	3984	1404	CACCATGGAAGAGGATGAAGAGAC	TCAACAAGGTTTAATTTCAAAACCT	Y		YES
HN_CCL_173	Glyma16g02960	Glyma16g02960.1	WRKY	ATGGAAGAGAATATGAAGTGTGAACTAGTTGGTCTCATTGATGAGTTAATGCAAGGGAAGGAGCTAGCAAAGCAGCTTTGTGACCATCTAGTCTCATTATCATCATCATCTTCTCATGAAACAAATGAAGTCCTAATTGAGAAAATACTTTCCACCTATGAGAAAGCACTTGCCATGCTGAATTGCAAGGCTAATGTAGGAGAAAGTAAGGCCAACATTAATGGCAGCATGATGGATTCCCCTTGTTCTTTCACAAATGGTAGCCCCAAAAGTGAGGTCATGGAGCCTGAGATTAAGAACAAAGATGTCTTTAAGAAAAGAAAGACCATGTCAACGTGCACAGAACAAGTGAAGGTGTGCTTGGGAACGGCGCATGAAGGATCTCTGGATGATGGCTAT…	nucleus	KT031239	Kanamycin	pENTR TM D/TOPO	3699	1119	CACCATGGAAGAGAATATGAAGTGTGAACTAGTT	AGTGCAAAGTTCCATGGTGC	N
HN_CCL_164	Glyma16g03570	Glyma16g03570.1	WRKY	ATGGAAGCCGATTGGGATCTCCACGCCGTCGTCAGAGGCTGCACCACCACCACTTCCTCCGCCGCCACAACCACCACTAACTCCTCCTCTGTTTCTTCCTCTGGCTTTGGTGCTTGTAACCCACCTTCAACTTCAAGCTGTTTTTTCTCTGTTTACAACCCTGCTGAACAAGGAGGCCATGTTTTGTCTCTTTCAGAGAACCCCTTTGAAGCAAGGAGTTCCAATTCCATTGAAGGGCTTCACGAGCTTTGCAAGCCTTTCTTCCTCAAACCACAGCCTCAGACTCTTCAAACCTCTTCTCCACTCTCTTCCTTTTCTTATTCTTCCACACCCAAATCACCTCACAAACAGCAAGAACAAAAGCAGTCTCAGCCTCAGTTTCACCATGCCGGTTCTGCC…	nucleus	KT031240	Kanamycin	pENTR TM D/TOPO	3585	1005	CACCATGGAAGCCGATTGGGATC	GCTACCACCAGCGGCAG	N
HN_CCL_112	Glyma18g44560	Glyma18g44560.1	WRKY	ATGGCAAAACTTGGTTGTTCTAGTCGTAGGAAAGCAATTGAGGAGCTCCTTAGAGGGCGTGATTGTGCCAAACAACTTAGGAGTGTCATCAATGGGAGTTGTGAAGATGGATCATCAACAACCCCATCATTTGCTGAACAACTTGTGAAGGAGGTGCTCATGTCCTTCACCAACTCCCTCTCGTTCTTGAAGAACAACCCCACTTCTGAATCCCATGATGTTTCCAATGTTCAAGTTTGTGAATCTCCCAAGTCTGAGGACTCCCAAGAGAGCAATTGCAAGAGCTCCATCATTAAGGAACGTAGAGGGTGCTACAAGAGAAGAAGAACTGAACAAACATGGGAGAAGGAATCTGAAGCTCCAATTGATGACGGCCATCAGTGGAGAAAGTATGGCCAA…	nucleus	KT031241	Kanamycin	pENTR TM D/TOPO	3480	900	CACCATGGCAAAACTTGGTTGTTCTAG	TCATCTAAATTCAAGGAAGGGTTC	Y
HN_CCL_24	Glyma19g36100	Glyma19g36100.1	WRKY	ATGCATATCAAGGAAGCAGAAAGGGTGGTCATTGCCAAACCAGTTGCATCAAGGCCAACTTGTTCTACTTTCAAATCTTTCTCAGAGCTCCTAGCAGGTGCAATCAATGCTTCTCCCGCTATTCCATCTTCTCAAACAACAGTTTCTGCCATTAGACCAAAGACAGTGAGGTTCAAGCCAGCAATGAATCAACCCCCTTCTGGGTTTGTTTTTTCTCAGGCTGATACTTTTGGAGCTGCACTTGATAATTCCTCTGAGATGAGTCCTAAACTTGACACCAAACAGTCCCTCATATACAAGCCAACGGCAAAACTCGTATCAAAGACAACTGTGTCTCTTTTGGCAAATATGGGAAATTGCAGTACTAGTCGGCAACAAACACAGCAACCAATGGAGGCC…	nucleus	KT031242	Kanamycin	pENTR TM D/TOPO	3996	1416	CACCATGCATATCAAGGAAGCAGAAAG	TCATGCTTTATCTTTACTAAGAGA	Y		YES
HN_CCL_199	Glyma01g41290	Glyma01g41290.1	ZIM	ATGAATCCATGGAACATGAGAACTTCCAAGTTACTCTCTCAACAACTTGCTTATCCTCCTTATCGCTTGGTAGAAGAGATTCCAAACATGGGAAATTCCAGTTGTGTGAGCAAGGAGCCAAGAGGTTCACAGATGACAATCTTTTATGGTGGCCAAGTTCTTGTCTTGGATGATATTCAAGCTGACAAAGCCAAGGACATCATGTCTTTTGCCGGCAAAGGAATGTCTCAAAACCAGAACGACTGTGCTTACACTTTCCCTGCTACAACTTCTGCTACTCCCAGTAGACCATTCCCTTTTCTTATGAATATCATTCCAACCACTGCCAATAATTCGGTTCAAGACCACCCTCAAACACCATCCAAACCTGTTATTTGTGATCTACCATTGGCTAGGAAA…	nucleus	KT031243	Kanamycin	pENTR TM D/TOPO	3165	585	CACCATGAATCCATGGAACATGAGAAC	AAATAACACAAAGCTGGAGCTGCT	N
HN_CCL_200	Glyma07g04630	Glyma07g04630.1	ZIM	ATGTCAAGCTTCCCCAACACGGTGGCGGAAGGCCGCAGGTCCGGCAAGGCACCGGAAAAATCCACCTTTTCTCAGACTTGCAGCCTCTTGAGCCAGTTCTTGAAGGAGAAACGTGCTTCTGCTGATTCCACCCTTGGAATTGGTGGAAAAATGGAACCTAAAGCGAATACCAAGGCTTTGTTAGGAAGCTTGCAAAACTCTGATGGGGCCTTAAAGCTAAGCGCTTCTGCCATGGAATTTCTTCCCCAGCTTGTGGAAAACCCCTGCATTAAGAAGTCTAGGTCACCGGGACCTGAATCTCCCCAATTGACAATATTCTATGCCGGAAAAATGTTGGTATTTGATGCCTTTCCGCCGGAGAAGGCGACAGAGGTCATGGAGATGGCCACCAAGTTGGCC…	nucleus	KT031244	Kanamycin	pENTR TM D/TOPO	3276	696	CACCATGTCAAGCTTCCCCAACAC	AAAGTTAAGGTCAAACTGTTTGGAAC	N
HN_CCL_201	Glyma08g10220	Glyma08g10220.1	ZIM	ATGAGGAAGAATTGCAACTTGGAGCTTCGCCTTTTCCCTCCTTCCCTCTCCGATCTTCGCCCCATGATGGAAGCAGAAGTTAGTGAGAGACCCCAACAACAGGTCGCCCACCATCAACAGCAACAGCAACCACAACCACAACATCCGCTGACCATTTTCTATGATGGCAAGATTTCAGTTTCAGATGTCACAGAGCTTCAGGCCAGATCCATATTAATGCTAGCAAATAAAGAGATGGAGAAAAGAGTGATGACACCAACGGGGTCAGAACCATCTTCACCAATATTACTGCAATCACCTCATAACATGTATAGCCCCGGCACTGGACTTTCCATGAAAAGATCACTGCAGAGGTTTCTCCAGAAGAGAAAGAATCGTGTCCAAGAAACATCCCCATAC…	nucleus	KT031245	Kanamycin	pENTR TM D/TOPO	3030	450	CACCATGAGGAAGAATTGCAACTTGGA	TTTGTTTTCCCTTGATGATTTTGA	N
HN_CCL_202	Glyma13g17180	Glyma13g17180.1	ZIM	ATGTCCAGCTCATCGGAATATTTGGTATTTTCCGGCCACCACCCGGCGAACTCTCCGGCGGAAAAGTCCACTTTCTCTCAGACTTGTAGTCTATTGAGCCAATACATCAAGGAAAAGGGTACCTTCGGAGACCTTACCCTCGGGATGACTTGCACTGCCGAAACAAACGGTTCCCCTGAGACATCGTGTCACTCTGCAACAACCATGGAGTTGTTTCCCACGATCATCACGCAACGGAACCCAACTACTGTGGATTTCCTATCTCCCCAGACTGCTTATCCTCACCACTCAGAGGTTCCAATCATGGTTAAATCAAGTGCTTTTAAGTCTATGGAGAAGGAGCCTAAAGCTGCTCAGTTGACGATCTTTTATGCTGGGCAAGTTGTTGTGTTTGATGAT…	nucleus	KT031246	Kanamycin	pENTR TM D/TOPO	3306	726	CACCATGTCCAGCTCATCGGAATATTTG	GACTTGTGTTGATTGAGCACCTAA	N
HN_CCL_86	Glyma01g04530	Glyma01g04530.1	MYB/HD-like	ATGTCTCGCACGTGCTCACAGTGCGGCAACAACGGCCACAACTCACGGACATGCACCGACGGTGGCGCCGCCGGGTCTCCGAGGGAGAACGGCATCATGCTGTTCGGCGTAAGAGTCATGACGGAAGCTAACTCCTCCTTCAGGAAGAGCGCCAGCATGAACAACCTCTCACAGTACGACGCGGAGTTCAACGCCGCCGACGCCGGCTACGCCTCCGACGACGTCGTTCACGCCTCCGGCCGCACGCGCGAGCGCAAGCGAGGTGTTCCTTGGACGGAGGAAGAGCATAGATTGTTCCTGTTAGGGTTACACAAAGTCGGAAAAGGAGATTGGAGAGGGATTTCTAGAAACTTCGTGAAAACTCGCACGCCTACTCAGGTCGCTAGTCACGCTCAGAAG…	nucleus	KT031247	Kanamycin	pENTR TM D/TOPO	3480	900	CACCATGTCTCGCACGTGCTCAC	AGCAACGCTGATGATACTATC	N
HN_CCL_26	Glyma01g04530	Glyma01g04530.1_like1	MYB/HD-like	ATGTCTCGCACGTGCTCACAGTGCGGCAACAACGGCCACAACTCACGGACATGCACCGACGGTGGCGCCGCCGGGTCTCCGAGGGAGAACGGCATCATGCTGTTCGGCGTAAGAGTCATGACGGAAGCTAACTCCTCCTTCAGGAAGAGCGCCAGCATGAACAACCTCTCACAGTACGACGCGGAATCCAACGCCGCCGACGCCGGCTACGCCTCCGACGACGTTGTTCATGCCTCCGGCCGCACGCGCGAGCGCAAGCGAGGTGTTCCTTGGACGGAGGAAGAGCATAGATTGTTCCTGTTAGGGTTACACAAAGTCGGAAAAGGAGATTGGAGAGGGATTTCTAGAAACTTCGTGAAAACTCGCACGCCTACTCAGGTCGCTAGTCACGCTCAGAAG…	nucleus	KT031248	Kanamycin	pENTR TM D/TOPO	3483	903	CACCATGTCTCGCACGTGCTCACA	TCAAGCAACGCTGATGATACTAT	Y	Multiple-site difference, not caused by alternative splicing
HN_CCL_27	Glyma01g04530	Glyma01g04530.1_like2	MYB/HD-like	ATGTCTCGCACGTGCTCACAGTGCGGCAACAACGGCCACAACTCACGGACATGCACCGACGGTGGCGCCGCCGGGTCTCCGAGGGAGAACGGCATCATGCTGTTCGGCGTAAGAGTCATGACGGAAGCTAACTCCTCCTTCAGGAAGAGCGCCAGCATGAACAACCTCTCACAGTACGACGCGGAGTTCAACGCCGCCGACGCCGGCTACGCCTCCGACGACGTCGTTCACGCCTCCGGCCGCACGCGCGAGCGCAAGCGAGGTGTTCCTTGGACGGAGGAAGAGCATAGGTTGTTCCTGTTAGGGTTACACAAAGTCGGAAAAGGAGATTGGAGAGGAATTTCTCGAAACTTCGTGAAAACTCGCACGCCTACTCAGGTCGCTAGTCACGCTCAGAAG…	nucleus	KT031249	Kanamycin	pENTR TM D/TOPO	3474	894	CACCATGTCTCGCACGTGCTCACA	TCAAGCAACGCTGATGATACTAT	Y	Multiple-site difference & Alternative splicing
HN_CCL_182	Glyma02g40320	Glyma02g40320.1_like1	AP2-EREBP	ATGTCCGTACACTCAAAACTGAAGCACCACCCCATGAACCTAGCATCCCCAAGTTCCCATTTTGAGGACGACCCACCATGCAAAACCAAGACCAAAACCCAAAGGAGGCTCCTTCGGATCATAGTCACCGACCATGACGCCACCGATTCAGACTCCGACGAAGAAGAAGAACAACAACAACAAACAACAAGAGTGAAGAGAGAAATCACCCAAATCAACATGCAACTTCCTCTCTCATACAATAGTTCCTTTCCCTCTTCATCTTCTTATTACTCTTCGGCTTCAGCTTGCACTTCATCGGAACAAAACCTAAAGTGTAAGAGACCAAACAAAAAGCCGCCACCGTTCTCCGCCGTGGTCCGCCGCCGCAACAACAAGTTTCGCGGCGTCCGGCAGCGG…	nucleus	KT031250	Kanamycin	pENTR TM D/TOPO	3429	849	CACCATGTCCGTACACTCAAAACTGAAG	GTAAGGCCAAGTCATGAATTCG	N	Multiple-site difference, not caused by alternative splicing
HN_CCL_22	Glyma04g37690	Glyma04g37690.1_like1	bHLH	ATGGCAGCTTTTTCATACCAATACCATCCTTTTCTTGTTGACCCTGCATTCTTCCCCAACAACTTAAACACCCCTTCCCCTCCTCCTCATCAGTTTCAACAACTCCCTCATGAAACATCATCTTTTAATGTCACAAACCAGGAGACTAGCTGTGTTGATCAGAGCTCCAAGATCACCATCAGTGACAATGAGCCTTCTGTCACTGAAAACCTTAGCCCTCAGTCCTCCATGGTAGTGGACAAGCTTGAAACTGGGGAGCAGGTCACTCAGAAGGTGAACACTCCTGTGGAGAAGAAAAGGAAAACCAGAAATGGATCTTCCTTGACTAGTAACCCCCAATCCAAGGATGCTGCAACAGAAAGGAAAAACAAGAAACAAAGGAAGAACAATGGTGGGTTG…	nucleus	KT031251	Kanamycin	pENTR TM D/TOPO	3615	1035	CACCATGGCAGCTTTTTCATACCAATAC	ATGAAAGGAACATAAGTTGTTGCT	N	Multiple-site difference, not caused by alternative splicing
HN_CCL_23	Glyma04g37690	Glyma04g37690.1	bHLH	ATGGCAGCTTTTTCATACCAATACCATCCTTTTCTTGTTGACCCTGCATTCTTCCCCAACAACTTAAACACCCCTTCCCCTCCTCCTCATCAGTTTCAACAACTCCCTCATGAAACATCATCTTTTAATGTCACAAACCAGGAGACTAGCTGTGTTGATCAGAGCTCCAAGATCACCATCAGTGACAATGAGCCTTCTGTCACTGAAAACCTTAGCCCTCAGTCCTCCATGGTAGTGGACAAGCTTGAAACTGGGGAGCAGGTCACTCAGAAGGTGAACACTCCTGTGGAGAAGAAAAGGAAAACCAGAAATGGATCTTCCTTGACTAGTAACCCCCAATCCAAGGATGCTGCAACAGAAAGGAAAAACAAGAAACAAAGGAAGGGCAATGGTGGGTTG…	nucleus	KT031252	Kanamycin	pENTR TM D/TOPO	3618	1038	CACCATGGCAGCTTTTTCATACCAATAC	ATGAAAGGAACATAAGTTGTTGCT	N
HN_CCL_99	Glyma05g05130	Glyma05g05130.1_like1	AP2-EREBP	ATGGCTAACGCTGCTGAAGTTTCAGCCTTGAACCGCATCAAACTGCATCTTTTGGGTGAACTCTCTCCACTGGCCACTCCCCTAAACTATTTTGATGAATCAAACCCTAGCCCCTCTGAATCTTCCAATTCCGAATCTTCTTCTATTTCTCTTAACCACTACTTCACTGACCTCCTCGAACCCGAAATTGAATTTCCTCTCTTCGAATTCGATTCCAAACCCCAAGTAATCGACCTCGAAACCCCGAAAACCCTAATTTCAGCTGAGAAGAAGCCTCAATTTAATCGGAAACCGTCGCTGCTAATCGCTGTTCCGAAGAAGACCGAGTGGATCCAATTCGGAAACCCTGAGGTGGCGGCGCCGGAGAACCAGCCTGAGAAGAAGCACTACAGAGGTGTC…	nucleus	KT031253	Kanamycin	pENTR TM D/TOPO	3414	834	CACCATGGCTAACGCTGCTGAAGTTTCAG	CACAGCCACGAGCGGTG	N	Multiple-site difference, not caused by alternative splicing
HN_WYQ_11	Glyma06g04353	Glyma06g04353.1_like1	BZIP	ATGAATTTCAAGAGCTTTGGAAACGAGACCGGCGGCGGCGGAGGGAGGCCGTCGGGGAACTTCTCCCTGACGCGGCAGCCGTCGGTGTACTCACTGACGTTCGACGAGTTCATGAACAGCATGGGAGGTTCGGGGAAGGATTTTGGGTCCATGAACATGGACGAGTTGCTGAAGAACATTTGGACCGCGGAGGAGGTTCAGACAATGGCGTCGGCGGGAGTCGCCGCCGACGATGGCGGTGCCGGCGCTAGTCATTTGCAGCGGCAGGGGTCGCTGACGCTGCCGCGGACCCTAAGCCAGAAGACCGTGGATGAGGTTTGGAAGGACATTTCGAAGGAATACGGTGGCCTCGGTGGGCCCAACTTGGCGGCCCAGACGCAGAGGCAGCCAACGCTGAGA…	nucleus	KT031254	Kanamycin	pENTR TM D/TOPO	3876	1296	CACCATGAATTTCAAGAGCTTTGGAAAC	CCATGGACCAGTTTGTGTTCG	N	alternative splicing
HN_CCL_20	Glyma06g27440	Glyma06g27440.3	WRKY	ATGAAAGAGGATGAAGAGACGCAGCAGAATCAACAACAAATCACTGACTCGTCCCTCTCCACCGAGTCACGCACTTCCACTCCTTCTGATGGAGCGCCACCCAACTCGGAAACCCTAGTTCTCCGCTCCTCGCTTCTGCATGACCTTGCCACTCATATGCAGGGAAGCTCTACCGCACGTAAGGGTGGAAAAGCTGAGAGTAAGGTGTCTGCTCAGCCTCCTGATGAGGAAACTGTTGTAAAAGATGCAGTTGAGGCACCTAAAAAACAGACAGAAAATCGACTTCAGTCTTTTTGTTCAACTTCATTATCTGGAGTATCACCAACTTCTGTTTCACATTCTTTATCATCTGCCCTTAGTCCAACTGTACCACAACAGAGACCGTCTCCTCCTAAGGCT…	nucleus	KT031255	Kanamycin	pENTR TM D/TOPO	3990	1410	CACCATGCAGGGAAGCTCTACCG	TCAACAAGGTTTAATTTCAAAGCCT	N		YES
HN_CCL_43	Glyma07g10311	Glyma07g10311.1	bHLH	ATGGCTGAATTCACAGAAAATATGCAATTGCAAAGCAATATTAGACCCTCCCAGTTTCCATTCTTAGAGATTGATCCAAGCATGGAACTCCTAAACCAGTTCTTAGGGATGAACCAACATGTCCTAGAAAACTCAAACTTGATTCCTATGCACAACTTGGTGCCTTTCTCCTGTGACACCTTTTTGGGCCCTCAAGAGCCTGAGTGTCCAGGAAACTTGGAAGAAAATTTCCCTGCCCATGTCAACCACAATGCACTTCCTATTTCCCTCCCCATTTTCCAAGCAGAAAATGAGATCCATGAAGGTAAAAAGAGGAAATCAATGGATCTTCCTGAGACAAGTTCAGCTAACTCAACTCCTGCAGTTTCTGAAAGTGGAAGCAAGATCAAACATAGTTCT…	nucleus	KT031256	Kanamycin	pENTR TM D/TOPO	3396	816	CACCATGGATCTTCCTGAGACAAGTT	AAGGGGCCATGCTGGTTGGA	N		yes
HN_CCL_54	Glyma07g15850	Glyma07g15850.1_like1	MYB/HD-like	ATGAAGGATAGGCAACGTTGGAGAGCTGAAGAGGATGCTTTACTACGCGCATATGTCAAACAGTATGGTCCTAGGGAATGGAATCTGGTGTCTCAGCGCATGAACACACCTCTTAACAGGGATGCCAAGTCATGCTTAGAAAGGTGGAAGAACTACCTCAAGCCCGGCATTAAGAAAGGATCTCTTACAGAGGAAGAGCAGCGTCTAGTCATCAACCTTCAAGCAACACACGGCAACAAGTGGAAGAAAATTGCAGCACAAGTCCCTGGTCGCACAGCAAAGAGGTTAGGGAAGTGGTGGGAAGTGTTCAAAGAGAAGCAGCAAAGGGAAACAAAGGGGAATAACTGCACCATTGACCCAATTAACGATAGCAAGTACGAGCATATCCTTGAGAGTTTT…	nucleus	KT031257	Kanamycin	pENTR TM D/TOPO	3663	1083	CACCATGAAGGATAGGCAACGTTGG	TCTTCCATTTGGTTCAGTGAG	N	multiple-site differences, no alternative splicing	yes
HN_CCL_55	Glyma07g15850	Glyma07g15850.1_like2	MYB/HD-like	ATGAAGGATAGGCAACGTTGGAGAGCTGAAGAGGATGCTTTACTTCGTGCATATGTCAAACAGTATGGTCCTAGGGAATGGAATCTCGTGTCTCAGCGCATGAACACACCTCTTAACAGGGATGCCAAGTCATGCTTAGAAAGGTGGAAGAACTACCTCAAACCCGGCATTAAAAAAGGATCTCTTACTGAGGAAGAGCAGCGTCTAGTCATCAATCTTCAAGCAACGCACGGGAACAAGTGGAAGAAAATTGCAGCACAAGTCCCTGGTCGCACTGCGAAGAGGTTAGGGAAGTGGTGGGAAGTGTTCAAAGAGAAGCAGCAAAGGGAAACCAAGGGGAATAGCTGCACTATTGACCCAATTAGCGATAGCAAGTACGAGCATATCCTTGAGAGTTTT…	nucleus	KT031258	Kanamycin	pENTR TM D/TOPO	3651	1071	CACCATGAAGGATAGGCAACGTTGG	TCTTCCATTTGGTTCAGTGAG	N	multiple-site differences & alternative splicing	yes
HN_CCL_76	Glyma07g15850	Glyma07g15850.1	MYB/HD-like	ATGAAGGATAGGCAACGTTGGAGAGCTGAAGAGGATGCTTTACTACGCGCATATGTCAAACAGTATGGTCCTAGGGAATGGAATCTGGTGTCTCAGCGCATGAACACACCTCTTAACAGGGATGCCAAGTCATGCTTAGAAAGGTGGAAGAACTACCTCAAGCCCGGCATTAAGAAAGGATCTCTTACAGAGGAAGAGCAGCGTCTAGTCATCAACCTTCAAGCAACACACGGCAACAAGTGGAAGAAAATTGCAGCACAAGTCCCTGGTCGCACAGCAAAGAGGTTAGGGAAGTGGTGGGAAGTGTTCAAAGAGAAGCAGCAAAGGGAAACAAAGGGGAATAACTGCACCATTGACCCAATTAACGATAGCAAGTACGAGCATATCCTTGAGAGTTTT…	nucleus	KT031259	Kanamycin	pENTR TM D/TOPO	3663	1083	CACCATGAAGGATAGGCAACGTTGG	TCTTCCATTTGGTTCAGTGAG	N		yes
HN_CCL_72	Glyma08g06440	Glyma08g06440.1_like1	MYB/HD-like	ATGGGTAGATCACCTTGTTGTGACAAAAATGGCCTCAAGAAAGGACCATGGACACCAGAAGAAGACCAGAAACTCTTTGATTACATTCAGAAACATGGGTACGGCAATTGGAGAGTACTCCCAAAGAATGCTGGTTTGCAAAGGTGCGGAAAAAGCTGTCGGCTTCGTTGGACAAACTATCTCCGACCAGATATAAAACGAGGTCGATTCACTTTGGAAGAGGAAGAGACCATAATACAACTACATAGCATTCTTGGCAACAAGTGGTCAGCTATTGCTACTCGCTTACCCGGAAGAACAGACAATGAAATCAAGAATTACTGGAACACCCACATTAGAAAAAGGCTTCTAAGGATGGGAATGGACCCTGTGACACATAGGCCAAGGCTTGATCTTTTG…	nucleus	KT031260	Kanamycin	pENTR TM D/TOPO	3612	1032	CACCATGGGTAGATCACCTTGTTGTG	ATTATATGAGTACTCATTCATACGT	N	731G->T leads to one aa change, 244A->I
HN_CCL_84	Glyma09g06770	Glyma09g06770.1_like1	bHLH	ATGGAGAATATTGGAGAAGAGTACAAGCATTACTGGGAGACCAACATGTTCCTCCAAACCCAAGAACTTGACAGTTGGGGGTTGGATGAGGCCTTATCTGGGTACTACGATTCGAGTTCCCCGGACGGCGCTGCTTCGTCTGCGGCATCTAAGAACATTGTTTCCGAGAGGAATCGGAGGAAGAAGCTCAATGAAAGGCTTTTTGCGCTTAGATCGGTGGTACCTAACATTAGCAAGATGGACAAGGCTTCGATTATCAAGGATGCTATTGAGTACATCCAGCACTTGCACGAGCAAGAGAAGATTATCCAAGCTGAGATAATGGAACTTGAATCTGGGATGCCAAGAAAGAGTCCAAGCTATGGTTTTGAGCAAGAACAGCTTCCTGTGGTTCTCAGG…	nucleus	KT031261	Kanamycin	pENTR TM D/TOPO	3312	732	CACCATGGAGAATATTGGAGAAGAGTA	AATGCTCATGGGGTTTAAAGG	N
HN_CCL_49	Glyma11g05550	Glyma11g05550.1_like1	MYB/HD-like	ATGGACCGGATCAAAGGCCCATGGAGCCCGGAGGAGGACGAGGCTCTGCAGAAGCTGGTGGAGAAACACGGGCCCAGGAACTGGTCCCTCATCAGCAAGTCCATCCCGGGCCGGTCCGGCAAGTCCTGCAGGCTCCGGTGGTGCAACCAGCTGTCCCCCCAGGTGGAGCACCGGGCCTTCACGGCCGAAGAGGACGACACCATAATCCGGGCCCATGCCCGCTTCGGCAACAAGTGGGCCACCATAGCCCGCCTCCTCCACGGCAGAACCGACAACGCTATCAAAAACCACTGGAACTCCACCTTGAAGCGCAAGTGCTCTTCAACCATGATCGACGACAACACCCAACCGCTGAAAAGATCCGTGAGTGCCGGCGCGGCTATTCCAGTCTCTACTGGA…	nucleus	KT031262	Kanamycin	pENTR TM D/TOPO	3471	891	CACCATGGACCGGATCAAAGGCC	CGAATCAACCCTGCTAATTCC	N	27T->C, 87T->C, 90G->C, no aa change
HN_CCL_191	Glyma11g13570	Glyma11g13570.1_like1	C2C2 (Zn) CO-like	ATGAAGATTCAGTGTGATGTGTGTGAGAAAGCCCCTGCAACCGTGATTTGTTGCGCAGATGAGGCAGCTTTGTGTGCCAAATGTGACGTTGAAGTTCATGCTGCAAACAAGCTTGCAAGCAAGCACCAGAGGCTTCTCCTTCAATGTCTATCAAACAAGCTTCCCAGATGTGACATATGCCAAGATAAGCCAGCTTTCATATTTTGTGTTGAGGACAGAGCACTCTTCTGTAAAGACTGTGATGAGCCAATTCATTTAGCCAGTAGCCTTTCTGCAAACCACCAGCGCTTCCTCGCTACTGGTATCAGGGTGGCTTTGGGTTCTAATTGCACCAAAGGCCATGAAAAAGGTAACATGGAACCATCTAATCCAAATGCACAAGAAGTTCCTGTGAAAACT…	nucleus	KT031263	Kanamycin	pENTR TM D/TOPO	3294	714	CACCATGAAGATTCAGTGTGATGTGTGTG	TCCGAGATCCGGGACAG	N
HN_CCL_190	Glyma11g13570	Glyma11g13570.1	C2C2 (Zn) CO-like	ATGAAGATTCAGTGTGATGTGTGTGAGAAAGCCCCTGCAACCGTGATTTGTTGCGCAGATGAGGCAGCTTTGTGTGCCAAATGTGACGTTGAAGTTCATGCTGCAAACAAGCTTGCAAGCAAGCACCAGAGGCTTCTCCTTCAATGTCTATCAAACAAGCTTCCCAGATGTGACATATGCCAAGATAAGCCAGCTTTCATATTTTGTGTTGAGGACAGAGCACTCTTCTGTAAAGACTGTGATGAGCCAATTCATTTAGCCAGTAGCCTTTCTGCAAACCACCAGCGCTTCCTCGCTACTGGTATCAGGGTGGCTTTGGGTTCTAATTGCACCAAAGGCCATGAAAAAGGTAACATGGAACCATCTAATCCAAATGCACAAGAAGTTCCTGTGAAAACT…	nucleus	KT031264	Kanamycin	pENTR TM D/TOPO	3294	714	CACCATGAAGATTCAGTGTGATGTGTGTG	TCCGAGATCCGGGACAG	N
HN_CCL_53	Glyma13g20510	Glyma13g20510.1_like1	MYB/HD-like	ATGGGAAGAGCTCCTTGTTGTGACAAGGCCAATGTAAAGAAAGGGCCATGGAGTCCTGAAGAAGATGAAAAGCTAAGAGAGTACATAGAGAAAAATGGAACTGGAGGGAACTGGATTGCTCTCCCACAAAAAGCTGGTTTGAAAAGATGTGGGAAGAGTTGTAGACTCAGATGGCTTAATTATCTCAGACCAAACCTTAAGCATGGGGAGTTTTCTGAAGATGAAGACAGAATAATCTGCACTCTCTATGCTAGCATTGGAAGCAGGTGGTCAATAATAGCATCTCAGTTGCCAGGAAGGACAGACAATGATATCAAGAACTATTGGAACACCAAGCTCAAGAAAAAAATGATGGGAATGAACCCTTCAGCACTGAAGAAACCACACCAAGTTAACCTT…	nucleus	KT031265	Kanamycin	pENTR TM D/TOPO	3498	918	CACCATGGGAAGAGCTCCTTGTTGT	GTAGTACATGACCATTTCCCCA	N	multiple-site differences, no alternative splicing
HN_CCL_52	Glyma13g20510	Glyma13g20510.1	MYB/HD-like	ATGGGAAGAGCTCCTTGTTGTGACAAGGCCAATGTAAAGAAAGGGCCATGGAGTCCTGAAGAAGATGAAAAGCTAAGAGAGTACATAGAGAAAAATGGAACTGGAGGGAACTGGATTGCTCTCCCACAAAAAGCTGGTTTGAAAAGATGTGGGAAGAGTTGTAGACTCAGATGGCTTAATTATCTCAGACCAAACCTTAAGCATGGGGAGTTTTCTGAAGATGAAGACAGAATAATCTGCACTCTCTATGCTAGCATTGGAAGCAGGTGGTCAATAATAGCATCTCAGTTGCCAGGAAGGACAGACAATGATATCAAGAACTATTGGAACACCAAGCTCAAGAAAAAAATGATGGGAATGAACCCTTCAGCACTGAAGAAACCACACCAAGTTAACCTT…	nucleus	KT031266	Kanamycin	pENTR TM D/TOPO	3495	915	CACCATGGGAAGAGCTCCTTGTTGT	GTAGTACATGACCATTTCCCCA	N
HN_CCL_67	Glyma14g06080	Glyma14g06080.1_like1	AP2-EREBP	ATGGGTGCTTATGATCAAGTTTCTCTTAAGCCATTGGATTCTTCTAGAAAGAGGAAAAGTAGGAGCAGAGGGGATGGGTCCAAATCTGTGGCTGAGACTATTGCAAAGTGGAAGGAATACAACGAACACCTTTATTCTGGCAAAGATGATAGTAGAACAACTCCAAAGGCACCGGCTAAAGGTTCGAAGAAAGGGTGCATGAAAGGGAAGGGAGGACCTCAAAACTCTCAGTGTAACTACAGAGGAGTTAGGCAGAGGACATGGGGGAAATGGGTTGGTGAGATTAGGGAGCCCAATAGAGGAAGCAGGCTTTGGTTGGGTACCTTCTCTTCTGCCCAGGAAGCTGCTCTTGCCTATGATGAAGCTGCTAGAGCTATGTATGGTCCTTGTGCACGCCTC…	nucleus	KT031267	Kanamycin	pENTR TM D/TOPO	3759	1179	CACCATGGGTGCTTATGATCAAGTTTC	GTCATCCTTCCTTGCTTGC	N	multiple-site differences, no alternative splicing
HN_CCL_68	Glyma14g06080	Glyma14g06080.1_like2	AP2-EREBP	ATGGGTGCTTATGATCAAGTTTCTCTTAAGCCATTGGATTCTTCTAGAAAGAGGAAAAGTAGGAGCAGAGGGGATGGGTCCAAATCTGTGGCTGAGACTATTGCAAAGTGGAAGGAATACAATGAGCATCTTTATTCTGGCAAAGATGATAGTAGAACAACTCGTAAGGCGCCGGCTAAAGGTTCGAAGAAAGGGTGCATGAAAGGGAAGGGAGGACCTCAAAATTCTCAGTGTAACTACAGAGGAGTTAGGCAGAGGACATGGGGGAAATGGGTTGGTGAGATTAGGGAACCCAATAGAGGAAGCAGGCTTTGGTTGGGTACCTTCTCTTCTGCCCAGGAAGCTGCTCTTGCCTATGATGAAGCTGCTAGAGCTATGTATGGTCCTTGTGCACGCCTC…	nucleus	KT031268	Kanamycin	pENTR TM D/TOPO	3756	1176	CACCATGGGTGCTTATGATCAAGTTTC	GTCATCCTTCCTTGCTTGC	N	multiple-site differences, no alternative splicing
HN_CCL_85	Glyma15g18070	Glyma15g18070.1_like1	bHLH	ATGGAGAATATTGGAGAAGAGTACAAGCATTACTGGGAGACCAACATGTTCCTCCAAACCCAAGAACTTGACAGTTGGGGGTTGGATGAGGCTTTATCAGGGTACTACGATTCGAGTTCCCCGGATGGTGCTGCTTCATCTGCAGCATCAAAGAACATTGTTTCCGAGAGGAATCGGAGGAAGAAACTCAATGAAAGGCTCTTTGCGCTTAGATCGGTGGTACCTAACATTAGCAAGATGGACAAGGCTTCGATTATTAAGGATGCTATTGATTACATCCAGCACTTGCACGAGCAAGAGAAGATTATCCAAGCTGAGATAATGGAACTTGAATCAGGGATGCCAAAGAAGAGTCCAAGTTATGATTTTGAGCAGGAGCTGCTTCCTGTGGTTCTCAGG…	nucleus	KT031269	Kanamycin	pENTR TM D/TOPO	3312	732	CACCATGGAGAATATTGGAGAAGAGTA	AATGCTCATGGGGTTTAAAGG	N	multiple-site differences, no alternative splicing
HN_CCL_56	Glyma16g04720	Glyma16g04720.1_like1	NAC	ATGGAAGAGCCTATTGTGGTGAACAAAGGTGAGGAGCCTCTAGATTTGCCTCCAGGTTTCAGGTTCCACCCTACAGATGAAGAGATAATCACTTATTATCTCACTGAGAAGGTGAGGAATAGCAGTTTCAGTGCAATTGCTATTGGAGAGGCTGATTTGAACAAGTGTGAACCTTGGGATTTACCAAAGAAAGCCAAGATAGGGGAGAAAGAGTGGTACTTCTTCTGCCAAAAGGATAGGAAGTACCCAACTGGGATGAGGACCAATAGAGCAACAGAATCTGGGTACTGGAAGGCCACAGGAAAAGATAAGGAGATTTACAAAGGGAAAGGGAACCTTGTGGGGATGAAGAAGACCCTTGTGTTCTATAGAGGGAGAGCTCCAAAGGGGGAGAAGACC…	nucleus	KT031270	Kanamycin	pENTR TM D/TOPO	3780	1200	CACCATGGAAGAGCCTATTGTGGTG	GTAGTCATCATCCCACTGCA	N	multiple-site differences, no alternative splicing
HN_CCL_57	Glyma16g04720	Glyma16g04720.1_like2	NAC	ATGGAAGAGCCTATTGTGGTGAACAAAGGTGAGGAGCCTTTAGATTTGCCTCCAGGTTTCAGGTTCCACCCTACCGATGAAGAGATAATCACTTATTATCTCACTGAGAAGGTGAGGAATAGCAGTTTCAGTGCAATTGCTATTGGAGAGGCTGATTTGAACAAGTGTGAACCTTGGGATTTACCAAAGAAAGCCAAGATAGGGGAGAAAGAGTGGTACTTCTTCTGCCAAAAGGATAGGAAGTACCCAACTGGGATGAGGACCAATAGAGCAACAGAATCTGGGTACTGGAAGGCCACAGGAAAAGATAAGGAGATTTACAAAGGGAAAGGGAACCTTGTGGGGATGAAGAAGACCCTTGTGTTCTATAGAGGGAGAGCTCCAAAGGGGGAGAAGACC…	nucleus	KT031271	Kanamycin	pENTR TM D/TOPO	3798	1218	CACCATGGAAGAGCCTATTGTGGTG	GTAGTCATCATCCCACTGCA	N	multiple-site differences & alternative splicing
HN_CCL_94	Glyma17g15330	Glyma17g15330.1_like1	MYB/HD-like	ATGACGCGGCGTTGCTCGCATTGCAGCCACAATGGGCACAACTCAAGAACTTGCCCTAACCGCGGGGTGAAGCTCTTCGGGGTCCGATTAACCGATGGGTCGATCCGGAAGAGTGCTAGCATGGGCAATCTAACCCACTATGCCGGTTCCGGGTCGGGTCCACTCCATACCGGGTTGAATAACCCCGGTTCGCCCGGGGAAACCCCCGATCATGCCGCCGCAGTCGCCGACGGTTACTTGTCCGAGGACTTCGTTCCCGGGTCTTCTTCTAGCTCCCGTGAAAGAAAGAAGGGTGTTCCATGGACTGAGGAGGAACATAGAATGTTTTTACTCGGATTGCAGAAGCTGGGCAAAGGTGATTGGCGTGGAATTGCAAGGACCTATGTTATATCAAGGACA…	nucleus	KT031272	Kanamycin	pENTR TM D/TOPO	3579	999	CACCATGACGCGGCGTTGCTCGC	AACTGCATGGATGGCACTGC	N	multiple-site differences, no alternative splicing
HN_CCL_95	Glyma17g15330	Glyma17g15330.1_like2	MYB/HD-like	ATGACGCGGCGTTGCTCGCATTGCAGCCACAATGGGCACAACTCCAGAACCTGCCCTAACCGCGGGGTTAAGCTCTTCGGGGTCCGATTAACCGACGGGTCGATCCGGAAGAGCGCCAGCATGGGCAACCTAACCCACTACGCTGGTTCCGGGTCGGCCCCGCTCCATGTCGGGTTGAATAACCCGGGTTCACCCGGGGAGACGCCCGATCACGCCGCCGCCGCCGCCGACGGCTACGCCTCCGAGGACTTCGTTCCCGGGTCTTCTTCTAGCTCCCGTGAAAGAAAGAAGGGTGTTCCATGGACTGAGGAGGAACATAGAATGTTTTTACTCGGATTGCAGAAGCTGGGCAAAGGTGATTGGCGTGGAATTGCAAGGACCTATGTTATATCAAGGACA…	nucleus	KT031273	Kanamycin	pENTR TM D/TOPO	3579	999	CACCATGACGCGGCGTTGCTCGC	AACTGCATGGATGGCACTGC	N	multiple-site differences, no alternative splicing
HN_CCL_16	Glyma14g03100	Glyma14g03100.1	MADS	ATGGAATTTCCCAACGAAGCAATACCAGAAGGGTGTTCACAGAAGAAAACGGGAAGGGGGAAAATAGAAATCAAGCGGATCGAGAACACAACGAATAGGCAAGTTACCTTCTGCAAACGCCGTAACGGGTTGCTCAAGAAGGCTTATGAATTGTCTGTTCTGTGTGATGCTGAGGTTGCTCTTGTTGTCTTCTCAAGCCGTGGACGCCTCTATGAGTATGCCAACAACAGTGTTAGAGGAACGATCGATAGGTACAAGAAAGCATGTGCTGCCTCCACAAATCCAGAATCTGTCTCTGAAGCTAATACACAGTTTTATCAGCAGGAAGCGTCCAAATTAAAACGACAAATCAGAGACATTCAGAATCTAAACAGGCACATCCTTGGTGAAGCTCTTAGC…	nucleus	KT031274	Kanamycin	pENTR TM D/TOPO	3351	771	CACCATGGAATTTCCCAACGAAGCA	TCACGAAACATAGGACGATG	Y		yes
HN_CCL_98	Glyma10g00980	Glyma10g00980.1	AP2-EREBP	ATGGATAGTTCCTCTCATCAGCTCCTCCCCTTCAACGAAAACGACCCAGAAGACATGCTTCTCTATGGCATCATCACTTCATGCCAAGAAAAAAAAGTGACCATCAACCAAGAGCAAGTGAATAAGAAGAGGAGCAGCTTCCGCGGCGTGCGGAGGCGGCCGTGGGGGAAGTTCGCGGCGGAGATAAGAGACTCCACGCGGCATGGCGTGAGGGTGTGGCTTGGGACATTCGACAACGCCGAGGCCGCCGCGCTGGCGTATGACCAAGCCGCATTCTCCATGAGGGGCTCCGGCGCGGTGCTCAACTTCCCCGTGGAGAAGGTGAAGGAGTCTCTTAGAGACATGAAGCTTGATGGATGCTCTCCCGTTGTGGCCTTGAAGAGGAGACACTCCTTGGCT…	nucleus	KT031275	Kanamycin	pENTR TM D/TOPO	3081	501	CACCATGGATAGTTCCTCTCATCAGCT	AACAATGGTTGTACTAGGTAGATCAGAG	N		yes
														Note: 1Nucleotide positions counted from the A of translation initiation codon (ATG). 2 Amino acid.

## Sheet: motif site
Promoter Sequence	Gene_locus	ABRE [TC]ACGTG[GT]C	C/ABRE CGCGTG	DRE [AG]CCGAC	EE AATATC	G box CACGTG	G box1 CCACGTGG	G box2 TGACG[TC]	G/T box CACGTT	GCC box GCCGCC	HB CAATNATTG	HSE GAA..TTC	HSE TTC..GAA	ICEr2 ACTCCG	Myb box1 [TC]AAC[GT]G	Myb box2 CC[TA]ACC	Myb box3 TAACTG	Myb box4 CC[TA]AACC	MYBR TGGTTAG	MYCR/NAC CACATG	N box CACG[GA]C	W box [CT]TGAC[TC]	CE1 TGCCACCGG	AuxRE TGTCTC
TGTAAACTAGTATACACTGGACCTACACCGTTCAAAAGGCCAGATTTTCCGTACCACCCTTGAAATTTTATCAGCTGAACCTGATATAAGCTTTTACGGTGCAATGATAGAAGAATGAATTAATGATTGGAACCATGTATTTTTTTTAAAAATTTATACCCGGTGGGGATACATATACTTAATCTAGTTACTGAAAAAAATTAACTGACTAAAGAAACCACTAAATGTAGCAAAAGAAAAGACAAACTGTTTTTCATTAGTCTTTTCCAGGTTAAAGATACATAAAGTATTGAAAGATATGAAAACAAAACAAAACAAAAAAAGGGGCCTCAAATCAACAAATTTCATTCCTTAAAATGTATTTGCATGCTAATGCTAATACTTGGCCCACTTTTAATA…	Glyma01g02390								-296 to -301, reverse						-799 to -794, direct		-799 to -794, direct					-796 to -791, direct; -376 to -371, direct; -199 to -204, reverse
GCTGTAATATTTTTATTTTTCCTTTACCTCACAATTTTGTTTATTACATCACTTTATTCATTACGTCTTTTATTTTGTTTTTCTCTCCTGTGTCCAAACGAGTATTATCGATCATTTTCCTTCCCAGATTTGAACCGTGTCCATAATTATTATCGGACATTAAATGCTAAACGAACGTAGAACACACGTCTAGTCTCGTACATACCGAGGCAATACAACACACCATTATATGGCTCAGTATTGGACGGTCCTGATTGATGGATACTGTCCCCCAGATGAAACACCACCACCAATACTTCGTCGACAACAATCCACGTCCATAGGTACAAGTGAAGCACCTAATCTTTCCTTTCCCACGGTATGTCCAATAATACCAACAGAGTTTAAGTAAGTTATCGA…	Glyma01g04530	-403 to -396, direct				-403 to -398, direct			-327 to -332, reverse						-383 to -378, direct		-383 to -378, direct					-450 to -455, reverse
TGAGGAATTTTATATTTCCATACAAATTAAGATGTTACATTCAAACTTTATGGATGCATTCTTGATCAACGAAGGGGGAAAGCATAACTTTTTTTAAAAAAATTGTGAGAAGGAAAATCTAATATAATGTATCGATTATAAGTACGTATATTCATATTATCACGTGAAGTTGTCCATTGTGTGTCTATAAATATATAGTAAAAAGTTAAGAACAATTTTTTACTATTACATAAAATACAAATTTTATTCAACATTTAATTTTTTTAAAAAATTCAAATATTTAGTTTAATACTTTTCGTACCATATATTCGTAAATACACAATGAAAACCACTTATTATATGCCTCGTACGTATATCTTATGATCTATTGTGATGCGTCCGTACATATTTTATTTGCTG…	Glyma01g38390					-840 to -835, direct																		-6 to -1, direct
GACCACTGCAAAACTTTTTAATAATGCAAAAGTAAAAACTTTTTAATTAAGTATAAACCACTATAAAAAAGTTTTCCAAGTCCTTACTTTTTGACATTTTTACACCTAGCAAAAAAAATGTAACCGATTTATGTCGCCAAAATGTTTTTATGGCAATGTTAACAACACCGTTTAACAGCAAGATCAAAAACTAAATCGTTATGTAAAACTTAAAATATAGGAATAGTGAATAGTTTAACTAAAATAATTATCTATGTGTATATATGATTTTAAATATTTTTGTTAATATGTATTTTTGAAACTAATTTATGCCTTTCTAATTGTCTAAACTTTTGATAAATGCGGATTGACATGAGTAATTAAGAATACAGGACAAACTTTCAGCATTTCCTTAGATGT…	Glyma01g41290				-580 to -585, reverse	-267 to -262, direct			-170 to -165, direct; -285 to -290, reverse			-161 to -154, direct			-91 to -86, direct					-499 to -504, reverse		-106 to -101, direct; -88 to -83, direct
TTCTCATGGCTTTAATTTATGTCTTTGATAAATAAATAACAATGGTGCTTCCACTGCTCCTCCACACTTATTGGCCTTTGACTTTTGCCAACTTGCTTCTAGATGCTATGCTCTTGCCCTTTTCCTCCTTTGCTCCCTCTTAATAACTAAGCAAGAATCTATTACCAAATTTTATCACAAGAATTGTGGTGTCTATATAATCCTTAGAGTTTGTCTGTGTAGTTTTATTAAAAATAGTTATTTTTGGGGGTGTTCAAAATATTTAGATTGAAAAAGCAAGTAAATCCCTCATTTTTTCTTTTAATTATAAACGAAAAACTATTTAAATATATCTCTTTTATTTTTACCGAAAACAAAATATTCCTAACTTTTGTTAAAAAAAACTTAGAGAAAAAGATT…	Glyma01g43450								-351 to -346, direct			-576 to -569, direct										-923 to -918, direct; -417 to -422, reverse
CTTTATTATCGTATTGAAAGGGTATAATTTTGAATAATTAAATAAAAACTATAAATTCAAATCTTCTTGTCGTAAAAGATTCGTTTTCTTTATATTTTCACAAGTCTAGTTATACGTACTCCAGAGCGGACTAACCTATGCTCTTTATCACAATTTAAAATGTTCCATAACACATGATGAAATAGCTGTTAATATAATCAGACCACTAACAAATGCAGGATAACCTAGATTCACCTGAAATTTAAGTGGAAATATTTTGGAAAAAATATCGTCCTAGAAATTGACGTTTTTCTAAATTTAAAAGGAAAAGCATTCGTAGAAATTATTAGCGAACCAGAGAATAGGGATGTATCATATGGAGGCTTCTACAAAACGAGTAGCTGGAATGGAAAAGTGAGG…	Glyma01g44430				-736 to -731, direct			-719 to -714, direct						-3 to -8, reverse		-317 to -312, direct		-363 to -357, direct		-830 to -825, direct; -575 to -570, direct; -437 to -432, direct		-459 to -454, direct
TGTTAAAATTCTTTAACTAATAGAGTTAAAAAAATAATAATAAGGATTTTTTAGGAATTAAAATATAAATATCAGACTACAAAATCTATTTATTAAACGTTATGAACTAAAAAATCTAATTATTAATTATAAAAACTAAAATGAATAAGTTTAAAAACTATAAAGATGAAATGGATAATTAAACCAATTATTTATTATAGGAGTTAGAATGTAGTTAGTAACTCATTAAGTAATTAGTTGCATTATTAATACATGACAATACTAGGAAAAAAAATAATTGTTACTTCCTTGTTTTATTAAAAAAACGTGCAAAGGAGATGATATTAGTAAATAATATTAACATGAAATGGAAAAGTAAAACGCTATATATTTTAATTAATAATTAATATTAATATTTAT…	Glyma02g03020				-933 to -928, direct; -676 to -681, reverse				-176 to -171, direct; -375 to -380, reverse; -692 to -697, reverse									-143 to -137, direct
ACTGGTCCACTGTGAGGCTTACTAAAGATAAAGTGTATTTATATTATTTTGAATTTTATTTATATGCATAATTAGTGCTAAACTTTTTTACACATGTTATGAGAAATTCCATATTCACTAGTGATATAATGAAGATAAAATATATAGGTAAAAATATATAATTAAGATAAAATATATAAATAAAAGTCAATTTTATAAGATTGAATTAATTTGATAGTATAGGATGTATTAAAATAAATTATAATATAGTAACTATTTATTTTATTATTTTTCTTTAAAAAATAAACTTAAACAAACCAAATCAATATTTCATTGGGGTTGCATACCGTTAGAAGTTTTTTTTTTAATTATGTAATTACGTGAACAAAAGCGTATTTTTTATGCAGCTGTCTCATATAA…	Glyma02g06240				-283 to -278, direct										-670 to -675, reverse					-910 to -905, direct; -231 to -226, direct		-811 to -816, reverse		-613 to -608, direct; -207 to -202, direct
NNNNNNNNNNNNNNNNNNNNNNNNNNNNNNNNNNNNNNNNNNNNNNNNNNNNNNNNNNNNNNNNNNNNNNNNNNNNNNNNNNNNNACGTTGTATCTTTATGCACAAATTATTATTTTGAAGCCTTAATTGGGTGATGAATCATTGAAATTAAAAATAATTAATGAACGTATTAAAACAAAAGATATTCAATTTCTTAATGAATATGTGGTCTGCACATTTTTTCTCTTGGCAGAGGCACATGTTTTAGATTATTGACAAGACAAGTGATCTACTATTTATGCCACATTTTGTAATGAAATGAAATAACATTATTAAAAAAATTGAACCTCTAAAAAGATATTTTGAGGAGAAATAACATTCTTAAAGAATTAGTACCTTAAAAAACATTCTTAAATTGG…	Glyma02g07310				-659 to -664, reverse; -814 to -819, reverse										-70 to -65, direct		-70 to -65, direct			-764 to -759, direct
CAATATTATTTATTTTATAATATAATTGATCTATTAACTTAATTGGTTAGAGCGTTATACTAATAATATGAAAGTATATGCAAACGGGTGCCCGTAACAGTACCCAAGACTGCGATATGGGATAGAACCAATTAACTATGGTGATAGCTCACTCTACCTATTTTGTTACTGGTATTGCCAGCTGCCCTATGATTAGATACCATATATCTTGGGCGAATATGTGATTCAGAGGAGTTATATCTGGGGTAATGACTTATGGAGGAAATCAAAAGAGGGTTTTGCATTGAATTTGAGCATGTGGTCCAATGTGCATGATTGGCTTTTGGTTTATGTGAAAAGGCCCTTCAACCACATACCACAAAAATGAAACACGTGATTTCTTTCTTCGTCTGCCACATC…	Glyma02g09600				-144 to -149, reverse; -387 to -392, reverse	-631 to -626, direct		-113 to -118, reverse							-259 to -264, reverse				-957 to -951, direct	-413 to -418, reverse; -701 to -706, reverse
CCACAACGAACTCAATAAGAGAATCAGGAATATTCAAAACCAAACCCTCTCCTCTCTCCTCTCTCTTTTTTTTTTTTTCATTTGTTTTAACAAAGTTATAAATAAATTATAATTTACACTAATTCTTCATACTATCACTATTTTTCTTATATTAGAGATGAAAAGTATCTCTCAATCAATTAGTCAGATATTAATTTTATTTGCAATATCTGATCATTGATAGTCTAAGAAAATTTTAAATACAGAAAAAATTAAACATAAATTCTCTCTTTAAATAAATTATCACTTTATATATGTAACCATATCTTATACCACTATATTAATCCATTAAGAATATCACTAATTTAATTTTGGAAAAAATATTTAATAATTTAGTTAAGGTAAATTAACAATAAAATT…	Glyma02g10940				-796 to -791, direct; -668 to -663, direct; -232 to -237, reverse; -264 to -269, reverse; -809 to -814, reverse							-973 to -966, direct	-204 to -197, direct					-961 to -955, direct				-814 to -819, reverse		-80 to -85, reverse
ACCTAAAAATAAATATGTTTTGTTGGTGAACCTAAAGCTTAAACTTTAATGGCTTTAATTTTGGATTGGTCCTAGAGAGAATACATTTTAAATACTCTCTCTGCCTACATCTTTCGAATCCTAGAGAAAGTCTACATTGGAGAGAAATTTGCTTAAATAATTTTTTACGTAGAGGAACCAAATTGAAAATTTGCAGCAAGACTAAATTATAAGTTTAATTTAAAAATAAAAGAAAATGAGACAAAATGAGATATGTCATGGGATGAGAAGGATATATAAGATTGTTCTATTGGTTGGAAAGGGAAAGTTTAAGGGTATGAAAAATTTGAATCAAAGTTGGTGTAGAGGTACCAAATTCATGCCAATTTTTAAAATTTTAATCTCAAATACACTAAAGAT…	Glyma02g14880							-81 to -86, reverse	-49 to -44, direct							-704 to -709, reverse								-482 to -477, direct; -758 to -763, reverse
TTTTTAGTTAATTTAAATATTTTAAATGTTATTACTATAAAACAATTTTAACTTCCACAAATTGCTTAACTACAAAACAATACCGTTTTTTAAAGCAAAATCTATTAGAAACTTGTTCCACCTTACAAGTTTTTTTTTTCTTTCTTTTTAAATGTTAATACTATGACAGTATTTTATAAATGAACACTCATGGTTATGTCACAAATTTTTGTCTTCTCGGGAAAGATGGGATTCCTGACGTAGACAAATTAAATTAAATTTTCAAAAAACTGTTTCATTAATTGATTCATTAATTAACAGAGACAAGTACTTTTAGGGATATTCACAAATCTGAATAATTTGAGTTGAATTATTATTTAGGTTAAAATTAAATTAAATTGATTAAAATTGTTTATGTAG…	Glyma02g15520			-589 to -594, reverse	-46 to -51, reverse; -678 to -683, reverse			-765 to -760, direct							-396 to -401, reverse	-51 to -56, reverse								-440 to -445, reverse; -696 to -701, reverse
ACTAACGGCGTTACTTTAAAATTTAACGGAAGGACTATTTTGCAACACTTATGCAAAGATAGAGACTAATTTGAATTTAATATTAAGTTAGGGACTAATATGCAAAATAGGTACAATCTCAGGGACTAAATTGTCCATTCACTCTAAATATTTAGCTTTATTACACTTTTAATCTTTTAGGTATTATAATTGTTTAATTTTGATCTTTTTAAATTCCAATTGTACAAGTTGATTCTTGAGGAGTATCATAATTATGCGATATTAGTTTTTCAGTCAATCTTCAATTAAATTTTTAACCAATTTTGCTTATAAAAATGTCGTGACTGTTTGACATAAAAATTGTAAAGACTGAATTATACCTTAGAAGAAATAAAAATATTGTTAAATCATGTCAAACAA…	Glyma02g15780				-738 to -743, reverse								-275 to -268, direct		-998 to -993, direct; -977 to -972, direct; -545 to -550, reverse; -573 to -578, reverse	-395 to -390, direct; -186 to -191, reverse	-573 to -578, reverse	-238 to -232, direct			-409 to -404, direct; -679 to -684, reverse	-117 to -112, direct; -46 to -51, reverse; -724 to -729, reverse		-53 to -58, reverse
TTAATTTACTTTAAAATAATTATTACATGTGTTCTTAATAAATAATCGTAGTATTATTTTTTACGAGGTTATTTATTGTGAATTCAAAAAATATAGAAAAAAATCACTAAATATATTCTATAAAATACTATAAATTATTTAAGGAGCCTAATTACACTGACAATTAATTAAAAATATTTTTTAATATAATCCTTAAAATAATTTCCATAAAAACAAATAAATTTGTAATCGAATAAAAATATATAATTTTGTTACATATTAGCACATATTATATACTATTTTTTGTATAAATTAATTTATTTAAAGGAAATATTAAATAAATTTACGTTTTCCATTATAACCATATAAGATACCGTAAAAAAATTAGACCAAAAAAGAGTATTAATTAAGAAAATTAAT…	Glyma02g36510																			-970 to -975, reverse		-578 to -583, reverse
TAGGAGTGGGATTATAGTTGAAGGAAATTTGGGTTGGGACTCGTCACCAATTTGATAGTTGGAACATTTAAATTATTATAATTTTTTCTATTTCTGATAAAGACGGCCAAACGATTCTTTAGGATAATTTTTTTTTCTTTTTAAATTAACAAATGGGATAAATTATAAATAAATAGCCAGAAAGAATATGTGTAAGATATTTTTATGTGCATTTAAAGTAATAAATTATTTTATGATTTTTATTTTTTTTATTAAAATAGTAAAAAATATATATATTTGTTTTAAATTCAACTTTAGAGTTTAAAGTCATAAATAATTTTATTTAAAATAATATTTTTTTATCATTTTATTAAATATTTTTATATTTTTGCATATTGTTTTTATAATATTTTTTATATT…	Glyma02g40320			-76 to -71, direct	-157 to -152, direct; -800 to -805, reverse			-59 to -54, direct								-964 to -969, reverse						-261 to -256, direct
ATATTATGTATATAAAATCAATTTATTAATAGCAATACAGCACAAATACATACTGTATGCCTTATATATATATATATATATATATATATTACACTATTAGATCATAGAAGTTTAAATTTTAAACTCTTGATTCCTTAGTCTATTCATATGACAATAATATATCACTTTCATGAAGTGATGTTTTTAATAATAGAAAAAAGAACAATTTTATTTTAGTTAATAAAATATTCTTTGAAAAAATAGTCTCTTCCATTATGGAATTTGAACAATTCAAAACTATGGAATATATTATATACCCGAAAAAACAAAAACACTAATTAGAATATTTACAATAAAAATAGAAGAAAAAATTATCTGTATGAGAGCTGGGAAAATAATGGCCACGCATTAATCATGATA…	Glyma02g40800	-181 to -188, reverse			-336 to -331, direct	-186 to -181, direct							-834 to -827, direct								-592 to -597, reverse
GTTGTATATATATTTTTTTTCAAAAACATAACCGCCTACTTTAATTTTAAAACTACATATTCTTATCATCTTTTTAGAAAAATTATCCCATATATATTATGATATTATGGAATTTTTTTAATTTTGTTATTATACATCTAAATGAACAATTTTTATTTTTGAACCAAAATATCCATTAATTGAGAGCTAAGAACTAATCCTTCAAACCATTAATCACATATTTAAAAGATAAAATTACAATTATGTTACAATAATTTAGTATCTAAAAGAACAATTAATCCTGCACCCTTTTCTTTTGTTGGCATTGATGGCCAATCTTTCTTGTTATATGTATAGGTGTTAGCCCTCCCATTTGCCGCTTAAAAAAATAATAGTTGCAAATTTTTTGACAATATTTTA…	Glyma02g41180				-833 to -828, direct; -895 to -900, reverse	-175 to -170, direct; -153 to -148, direct			-416 to -411, direct			-536 to -529, direct										-507 to -502, direct
TATATCAATTGAGATGGATTTCACACTTAAAATAAATTAAAATACAAATATTAAACACATTTAGATTCGCACTCTATCTTTTTAAAAAATCAAGGATGATGCTAGATGAGTCTAAATATTTATTTTAAAATGATCATTTTACCCATGCCATTCTTTTATTCTCGGATGCCCGTACCAAGCTTTGACGATATTAAAACAAAAATAATAAAAATTAGCCAAGCAAGATTTCTTTTGGGTTAGGTTATTCCATATTAAAAAAAAGCGACATGTAAAATAAAAATAGTAATCATCTTGTAAATATTTCAAAAAAAGTAAAAATTAATTTATATTTGTTTACAATCGTAAAAATATTTTCTTAGAGAAGTTTTTGATTTCATGAAAAATTATTAAAAACATATA…	Glyma02g43500				-809 to -814, reverse								-628 to -621, direct		-439 to -434, direct		-439 to -434, direct	-139 to -133, direct; -126 to -121, direct; -291 to -297, reverse; -760 to -766, reverse						-56 to -51, direct
CCACACATGCACCAGTGCACGTGAAAAATAAAAATAAAAAATCATTGATATAATAATACATATAAAATGAAAGGTTGAGATTAATTAATTAGCAACATGATAATAAAATATTCAAATATAGTCCTTGGACAGATTGGTTCACTGTTTATGATCCAATTTGTAACCTGTTTCAATCATAAACTCCCCCCCACCCCACCATCATTAACACTTTATATTTGATATGAAAGAAAGAAGGAAAAAATGAAAAAAAAAAGACAATTATTTAGTTATTTAACAAGAGTGAAAAGAGAAAAAGAATAAAAAAATATATTTATAAAAAGACATAAATGATTCATATAAAAATGAAATATAATAATTTTGTTTGTATAATTTTAAAAGTAATAGTAATTTTATTCTTTT…	Glyma03g00460					-983 to -978, direct														-997 to -992, direct
TTTTCAAGAGTTTTCGTATAACGAGAAACCTTTTAAGCGTTACGACATGTTTGGTTTTAATAGTTATGCATTGTGACTATAATAAGTTCTTTTATATTGTCAATTTCTAAGAATCATTCTCAATATGATTTTTTTAGGTAAATATTGCATGATACTTGACAATAATTCAAAATAAATCATACACAATAATTTGAGATTGAATAACACTCAATGTATAACTTATTTTCTTTTCTATTTTCAAAAACATTTGACAATGATTCAAAACTAATTTTTTTAAATAAACATTCAATGTTTTCTATCTCTTAGTAATTATTTTTTACTAATAATTAATCTTTGGCAGAACAGTGAAGGTTAAAAAAAACTGTGCTGTTTTGGCCAAATATTCAAACCTGGCGAGTG…	Glyma03g00980				-175 to -170, direct
ACCTCCGTAATATTTTCACCTCAATCAAAACGACACAATGCACCTCTCACAACAGTGAAAAACCAAGAGGAAACGGAAAACATGAAGGAAGGAGTGCGTTAGTGTAAGAAAAGTCACTTAAAAGCAAGAAGAAAGTCGTAAGGGTATTTTTGGAATTAAATTAAATTGCAGGTGCACAAGCAAAAATGAAGGTGCACCTAGCAATACCCGCAATGCAGGTTATTTCAGTCTTCAATTGAAGTAGATAAAAAGGTAGTTGCTATATACAATTCTCCTTTTTACTTATGCACTCCCCCTTTCCTATTGTTTTTCCTAAACTACCCTCTTAAGCACACTCCCTCTCAAATGTGGCAAGAGTGTCTCAGCATGCTCCACATAGACGTCCATGTCTTTCATTCC…	Glyma03g04000										-25 to -17, direct		-409 to -402, direct								-376 to -371, direct			-643 to -638, direct
ATGATATTTTAGTATTTTTATTCATTATTAAAACCATCAAACGACAAATACCCAATCTCAATGTGGCCTCCTGCTGAAAATTATAAAGTGGCAATTTCGCAAATTCAGTCCAAAACAACGTCCACTTCCACAAAATGATATTTTTGTCTTTTTTCCCACACTTCCCACTGTTTTACTTCAATTACTCCACAACTCCCCCCTTCTTCATTCGTGATTCGCCAACCATGTCAAACGTCAATGTTCATGGCCTCCATGTAGATTACCAATTTGCCCAAACCAGTCCACGCCCTCCCAACACCACCAAATCAACCCTTGTCCTTTTCAATTCTCTCTCCTCCTACTATTTTTTTTTCTCATTGTGTATTGGTATGAATAATTCTAAGCTGAAAATGATGATTA…	Glyma03g14440				-566 to -561, direct; -96 to -91, direct; -859 to -864, reverse; -993 to -998, reverse			-764 to -769, reverse			-66 to -58, direct					-782 to -777, direct; -282 to -277, direct		-729 to -723, direct				-313 to -308, direct		-307 to -302, direct; -261 to -256, direct
TGTATAACTTTCATGTATGAACTATGAACACCAAGCTCTTTTTATTATCAATATATATTATACTTTGTCTTTTAACGTACACCAAAAGAAGCCTCTGGTAACTTAATCTGTTTTCTCCCCAAGCTGTGTCCAAACTTCTATAATCATCGATCATTATCTAATGAAAGAGACGGAGGTGAGATGTGGAAACCAGTTATTAAGAATGATAAAAGTTAGTAATAGATTTTTTTTTATTGTTGACTGATTTTAAAAAAAAATCATAAATTTGTATAGATTTAACTTTTTATTAAATGAATTTATTTTTTATTTTATAATTTTTAATAAATTTTAATTAAAAACAAAATATGTATAAAAAAGTATACCCCTCCTATCTCATCTTAAATATAAGCAATAAATATC…	Glyma03g26310				-607 to -602, direct; -574 to -569, direct	-319 to -314, direct; -91 to -86, direct			-395 to -400, reverse			-55 to -48, direct			-805 to -810, reverse		-805 to -810, reverse			-70 to -65, direct		-764 to -759, direct; -560 to -555, direct; -269 to -264, direct; -201 to -196, direct		-81 to -86, reverse; -143 to -148, reverse
ATTTTTTGCATCGTTGACCAACTTTTCACTTAAAATACATATAGCAGAACCTAATTAAGGTGATCTTCCAGTGCAGTGATTTTAAATTACGGTCCGTAACCTTAAGGTATTTTTTCGCAATTACAGCTACATCAGCCACATTTTCTCACAATTATCAGTAATGCAACTGTTTTCTAGTTTATCGCAACCGCAATTTAAAATAATGCAGGACCTGAATATATATGGAAGTGTGTGTATGAATTTTCAAAGTGGTTCACTATATTTGTAAACACAATCAGATCGGTTGATATAAAAGATAAAACATGTGGAAAGGGAGAAAATTAAGAGTCGCAACCAAAACATGTTAATGTAATCAGCGATATCGTCTACATCTCAAATAATGTAGAAAATGCTTCTGAA…	Glyma03g28630				-72 to -67, direct							-763 to -756, direct; -33 to -26, direct	-294 to -287, direct		-837 to -832, direct					-219 to -214, direct; -138 to -143, reverse; -572 to -577, reverse; -694 to -699, reverse		-987 to -982, direct
TTTAGGCGTGTTCTTTTCTTTTAAAAGACTGTATACCGTTTTTACAACGTTTGAATGTGGAAGTAGCAACTTAACATTTATCACAACTTTTACTCTTTCAGCTTGTTTCAAACCTACGCACCAAATTCAATTCAACTGAACACCATCTTCTTATTGGGATTTCAATTTTGTCTAATCTTCACGTCTCTAAACTTTTATTCGGAGCGTATTCTATTTTGTTCTTTCCTTTTGTAATTCTCGAACAAGTTAGTTCTTAACTAGCAAAGGCTTTCTACTGTCTCATCATTTTCAAATTAGGTAAAGAGGAAAGGCAGCTTCATAAGAGACTATATTAACGTTTTAGTACAACATCTGTATTATTATAATTATAGTGCTCACATAAAAATTATTCCATTTTCA…	Glyma03g29240												-766 to -759, direct		-868 to -863, direct; -49 to -54, reverse									-725 to -720, direct
GAAATATTTCTAGTTAAGTTTATTCAAACAAACCCAAAAATGCTTGTAAAGTAAATTAAACCCGCCCAAAGTATGTTGTGATCTCAAGTGGAAGTTACTACTAGATTTGAATTTTTTATGGAAGAGGCCAGGTGTACACATCTAATATCCGACTTGTCTCAAATAGAAATTTTTCCTGAAAAAGTGAAAAAGGAAAACGCTACAAGGCATGGCAAAGGTTGTGCATCTTATATATTAAGAATATGAAAATGTAATTGCATTGAGAGTTACAGACACACATAGCACGGCAAGAGTCATACCTTCCTCACAAAAGAGTGAACGGATAGACTTGACTTTAACTTTAGAAATTAAAGTACAAATTAATTAAAGGATTCTGTTAATAATTAAAAGAATCAATAA…	Glyma03g30200				-857 to -852, direct	-108 to -103, direct		-365 to -370, reverse	-581 to -576, direct				-828 to -821, direct		-255 to -260, reverse						-718 to -713, direct	-672 to -667, direct; -75 to -80, reverse		-846 to -841, direct
GACACCCAACCATGCAATCTAAAATTTGAAGGCATCATTAACCTGTCGTATATTTGAAAAAAAAAATTGAGAATGGAAAAATCATGTCTAACATAAAAAGTTATATACTACTATTAGTTTTTGAAAATCACGTTTAAAACAAAAAAAAAATCATACAAAATGTGAGACCAAATACAAAATAAATTATATTATTAATAAATATTTTTACAGCATTTTCATAGTATTTTTTCAATTACATTAATAATTTTATTTCTCTTTTATTTTTTCTTAGTCTTTTTCCTTTTATACCACAAATAATTTTATTATTATAAATATAAAGTTTTAAGACAGAAAAAAACTCTTGTATCAACTTTCTAAGAATAGTAGTCAACAATCTTAATAGTGTGATTAAAATTCTTC…	Glyma03g32430	-70 to -77, reverse				-75 to -70, direct			-872 to -867, direct; -22 to -27, reverse			-258 to -251, direct				-995 to -990, direct						-32 to -37, reverse; -631 to -636, reverse
TCAATCCATAGTTCTTATTATTATTGAAATTTTTACTATAATTATTATCAAAATAATATTAAAATTATCATTACGTCAATATTATCAAAACTCGTCACTTTTTATTTATAATTTGTTTCAATGATTGATTTTTTATATTAATAAAAATTTAACACATAAATCGAAGGACCTACCAGAAAGATAAAAGATAAAAGATCTCTAAATAAAAAATTTTCTCATTTCTTAAATATATTATAAAATTATGTTTGTTAACGAAAACAAACACAAATTTCACGATTAACAATCATGTTTTTATTTTAATTTTTAATTAATTAATATAATATATAATTGATATAAAAAATAGAAAAAAGTGTACTACGTGACATTGGAAAGATCACCCTGTACATACTCGAGAGTCAA…	Glyma03g32747					-87 to -82, direct		-923 to -928, reverse			-882 to -874, direct				-25 to -20, direct	-832 to -827, direct						-435 to -440, reverse; -602 to -607, reverse		-166 to -171, reverse
AAAATAAATTTAGTGATAAAATTCAAAAAAATATGATAGATGACTAATAAAATGTAGAATAAATGTAAGTTTTGATTATTATATTTTAGTATTTTTTTAATTTGGATACCTTAAGTTTTAAAAAAATTATTTTAATCTTTTTTCAAAATTTTTACTTTAATACATAAATCTTAAAATTTTTTTTTTCTTTATATTTTTTAGAAAAGTTTAATTTTATTTTTTATTTTGTTTTTAACAAAAACATTAGTTTTTTTATAAAGTAATGTTTTTTTTAGAACATTAATTTCTAATTTTTATATTTATTAGATTTTTTAAAAAAAATTCTATATAAGATGAAATTTTATTATTTTTATCTTTTATAAGTGTATTTGAAAAAATATTCTAGTTAATTTTTTATTT…	Glyma03g37790							-142 to -137, direct	-529 to -524, direct						-334 to -329, direct; -2 to -7, reverse; -291 to -296, reverse	-51 to -46, direct	-2 to -7, reverse; -291 to -296, reverse			-193 to -188, direct
CATTTCATATCATCATATGCACACTAGCGAAAACTCTTTGGTCTATGCATATAAAGTATAAACTACGGTTAAAGCCCCCGCCCAAATTAAACATCCTCACAGACGTGTGCGTTTGTATATTTTATTTACATATTTCTTATTATTCAATTTAATTAATTTCATATTTATACTAATATATAATCTTGCCACATAGTCCAAATATAAAAAATAATGTGTCTTTTATATACGTGTTAATGGTACTTTAATCATTTTTAAAAACCAAAAAAGAAATGCAAGCTTTCTCTCTCCACTGCAAAAGTTTTTATTATCTTATGCACATATACTCTATATTTGGTAAGGGGAGGCGCGAGGGAATACAACTATATAAGACTAACTAGCATCTTCGAAAAAAAATTACAG…	Glyma03g37940								-192 to -197, reverse				-285 to -278, direct		-419 to -414, direct		-419 to -414, direct					-34 to -39, reverse	-88 to -80, direct
GTTTATTACTTTTATTTTAATTTTAAATTATAAATAAATAACTTAGCTAATTTCAGTGTGAGAATGGTAAAACTATTATATATTATATATATAATATCTTCTGTATCCCTCTCAACCTACAACAAAAGATGTAATTGAAAACCACGAGCCAAGTAACGAAGGTGAAATGAAAGAAAATAAAAATGAATAGTAAGTCCTAAGTTAATTTTTTTTATATAAGTAAATCCTAAGTTAATTTTATTCTACTCAATGATTAAAAATATATTTTATACGTGAATTAGATCATGTTACACGAGTATCGCCCTGATCTTTCCTCACGAGACACCGAACCAGGACATAAGGAAGTGTACGGATCTAAATTAAGTTGAGGCACAAGTCTGGTTCATGAACACCTCGTAC…	Glyma03g38410				-908 to -903, direct; -157 to -162, reverse				-434 to -439, reverse			-8 to -1, direct	-619 to -612, direct		-82 to -77, direct		-82 to -77, direct					-478 to -483, reverse		-677 to -682, reverse
CCAAATGATGAAACTTTTCCAAACGATAATGATTTTTCAAAAATGATCACTAAAAGCTAAAAAGAAGAGAAGGTCAGTTTTACTACCGAAGAGTATCTTGTGGAAAAGTTGGACAAGAAAAGGAAAGGGCTATAGAGTTTTCAAAACTTGAAGTATTATCACCAATAGGAACAAAGGAACCTAGAGAAAGTTCTGTTATCGATAATTTAATGCAGTATACTTTGTTTGCTTACCTTACCCCTCTAAGGCTTTACTTTTCCACGAGAATTTTGCCCTTCTTAATTCTTGTAGTTTATTTGTACTTCATATTACTAATCTTGGAGTAGGCTTTGCCTAGGCCAAGCCACTCCTTGAAATTCCATTGAAGTTTCTTCTTTTCCTCTCTCTCATCTAAGTCAT…	Glyma03g38660			-495 to -500, reverse								-815 to -808, direct; -637 to -630, direct; -571 to -564, direct			-369 to -364, direct							-119 to -124, reverse; -924 to -929, reverse		-217 to -222, reverse; -587 to -592, reverse
AATTTAATTCTTATTAATTTATACTTTTTTAGAAGTAATTCAAGGTAGGATTATGATTAAAAATAATTTTGATAGTCTTTTTACTTGCAACTTTAATAGTTTATTAAATATTTTATGAGTTTAATATTTATATACTAATGATATAAAATAGTTTTACATTTTATATTATTTTATTATATATTATTTTTAGCATAATTTGTATATTTCTAAATAATTCTCAATAATAGTATTTTTTTTCACTATTGAAGTTTGATAATGCAACATATAATTGGTTATATTTATAAAAATATAGACAATATTATATGCTACTTTGCAATCTTATTATTATTATTAATATCTTTTTATATTATTTTGATAACTCTTCAATTATATTAATAATGTAATTGTTGATCTCACCAA…	Glyma03g42450				-668 to -663, direct; -216 to -211, direct; -477 to -482, reverse								-584 to -577, direct		-559 to -554, direct; -521 to -516, direct	-952 to -957, reverse	-521 to -516, direct					-405 to -400, direct; -59 to -54, direct
TTAGGTTATGAGAAAAATAAATAAATTTGTATATATATACATAACATAAAATTTGGTTTTATCCCTTTAAAATTTGTAAGTTTAAATCTAAATTCTTATACATTCAAAATATTAGATGATGTAAACTAGTTTACATATTCTGCTGAATTATATGGATTTGCAGGATTAATTTGGAAAGGAAACAAACTATTTTTGTTGGAAGCATTCCTTTAATGAATTCTCCACGAACTTTTATAATAAGTGGAATATACAGAATTATAATCAATTAAATATTACAAAGCCCTGATATTTATTACCGTTCAAAATTGAACCCTAGCGGAATTTTGGCACCATAATGTCCGATATGAGATTTAATAACATAATTTATTAAAAGAATAATATGTAATAATTCGTTGAGAC…	Glyma04g03200				-711 to -716, reverse				-142 to -137, direct
GAGCATTTACTCATTTAAACAAATAAGACATTTCTCTCTCATTTTATAAAGAAAGCTAAACATGTGAATTTTCATTTTCTTTTTTTATCATGTTCCTCTCCTCATATTAATTATTAAGTAATTAACCAAACTAAGGAGAGATGATTTTGCTATTTTTCCTTTCTTTTCCATTCTTTCCTCTCGTTTTTTACTGTAATAACAACAATAACCATATATAGTTCTTTAGAAAAAAAACTGTATAGTGGGAAACAAATGTACATACTATTTTTTTGTGTATGTACGGAAATGGTAGAAGGAAAAAAGAAAAGAAAACTAAAGTGTATAAGTTTAGTTAGGAATGATAATAATAACTCTATTATTACTGTCTCCTCTATACAGCTGTTGATTAGGATGGTAGGG…	Glyma04g03910											-935 to -928, direct; -290 to -283, direct			-478 to -473, direct	-603 to -608, reverse	-478 to -473, direct	-24 to -18, direct	-17 to -23, reverse	-935 to -940, reverse		-263 to -268, reverse		-638 to -633, direct; -105 to -100, direct
TGAAAATAACTTTATATTATTATTTAAAATAACTAAATAAATATATCATAAATTATAAAATTATTTAAATTTTAATAAATAATATTTACATGATAGTCTTAAAAGTTAATCTCTGTTTTCATAGAGACAAAATCCTTTACTTTCGGTAAAATTTGAAAAAGATATCAAGTGAGTTTACTTTTAGAAAAAAATAAATAATCAAGAAGCATTTCTTGAAACAAAACTAAAATAAAATTAAAATATGATGGAAAATTTATAATTATAATAAGAACTGTATCAATCGAATGTATTGTCTAAAATTTTAAAATGGAATCAATAAAGATTATTATGATATCTGATTAACGTAATATTTGAAATTTGATTAGAAAACTATGAACTAATGAAATCCTTAACAATCAA…	Glyma04g04170											-208 to -201, direct	-791 to -784, direct		-161 to -166, reverse		-161 to -166, reverse					-347 to -342, direct; -177 to -172, direct		-872 to -877, reverse
ATTTACATTATCGTGTCACTGTATAAACTTTTTTTTCTTATAATCTTCATTTCTTTTATTCTTTTGATCATTGGAACTTAAAAAATAAATTTAAGGAATTTAAAAATATAATTAAGTGTATTTTTTAAATTTACCAAAAATAATACTTCTAATTATAGTACTCTTGAAATTATCATTTCTAATTTAGCAACTTTATTTATTGAAATAAGTGTTAAATTTTGTTATTAAAAACAGCTTAAAGCCCATGAGGAACTAAATTATATAAAAATAGATTTAACAGAAAAAAGTTTGTTATTAGTGCTGTTTATCATATATATATATATATATATATATATATATATTTACAGCCATATTTTTTCCTCATATGAAATTTTGAACAAGCAACAGGTAAAAAGAAGC…	Glyma04g04490											-496 to -489, direct			-578 to -573, direct; -489 to -484, direct; -65 to -70, reverse; -590 to -595, reverse	-59 to -64, reverse	-578 to -573, direct	-476 to -470, direct
ACTGATACCATATTAAATTTTATAGTGCAGCAAAGGCATCCGAAAGGTCTCCTTAAAAACCAGTTCATAAGGGGGTGACCTACCCAATTATATAAGCACTTATTATGTTCATGAATTATCCGATGTGGGACTATTCTTAATATATATATATATATATATATATATATATATATATATATATTTGTCTTTGGGTAGGCTTTGGCCCCCGTCATTCATTTTTCTGCGTCTAGGCTCTTCAGTTTTCTGTTTTGGTTCATGAAACTACTAACTAGTACTATACATGACCTAATTTTAGTCGTAGTTACCAACTACTACAAGAGAGAACTGTCCAGTCTCTGATCTATTATTGAAGTGGAAAAAAAAAACTATACAATGTTTGAGTACATGAGTTGGCTCAAT…	Glyma04g11290	-156 to -149, direct; -122 to -129, reverse		-182 to -177, direct		-156 to -151, direct; -127 to -122, direct		-69 to -74, reverse					-893 to -886, direct; -748 to -741, direct	-160 to -165, reverse	-575 to -570, direct; -330 to -325, direct	-922 to -917, direct; -805 to -810, reverse	-575 to -570, direct					-224 to -229, reverse
TATATGTAGGGTTTAAACAAACACAAATTTACAATGTCAACAAATTCATAAGCATGTTGCAAACACCAGGCACGTATGAATGAAAGCTATAACAAATGAGGGAGCACAAATAACATAGAAATTAAATTTAGGAGCATCAAGACATTGGTACTTACTGCACAACAGAGGCAGTTGGAAGCAATGGAGGGAATGTACTAGCTGTGATGGTACATGGGATGAGAGTGAGACAGAGTAGTGTAGACTAAAGTAGAATGAAGGGCATGACGGAGCTTGCGGCAAACTTCGGAGGTCACGACAGAGTGAAGGGCGAGATCGAATAAATTAAAGGCATATGTATATTCAAAGAGTGAAAAGTGAAAATTAAAGTAATTAAAAATTCGATGACTTCAAAGATGATTT…	Glyma04g33210														-827 to -832, reverse					-463 to -458, direct	-710 to -705, direct; -125 to -120, direct	-135 to -140, reverse		-772 to -777, reverse
TGTTATTATCAATCTACAACTTCGTTTTTACACCAGAAAATAGAAATGCCATGTCAATGTCAAACACAACTGAGAGTTTCATTTTCACATTTTCTTCTTCCTTTTGGATGTTCTTGGTTCGATTGGAAATTGAAATGAACCCGTTCCAGAAACGCCTAGGAGACCATGTCCTTGTTTAAGCAATTAAAAACATAAATGGAGAGTTTTTTTCATTGACTAGTCAACTCAAGTTCTGGGTGATCACGTTACCCTAATTTGTTGTTCCCCATTTTGTGTTCCCATTATTTTATATTGTCCTATATAAATAATAATAGACTTAAATATATTTTTTTTATTTTTAATAAATATTTGAATTTATGTTTTTTCAGTAATAATTTTTTTTCATTAAATTTTTAATAA…	Glyma04g34080				-305 to -300, direct; -103 to -98, direct; -571 to -576, reverse				-759 to -754, direct				-857 to -850, direct		-934 to -929, direct							-788 to -783, direct; -498 to -493, direct; -777 to -782, reverse
ATTAAATATACATGTCCTTAATTCCTTATGTAATATCCAAATTTTATGATTTTAATTTAATTGATTGATTTGTTTTAGTAATTTTTTAAATTATGATAATGATCTCATATTTTGAATTTGGTTTTGTTATTGTTTTTTTTTTTTGCTACATTTTTTTCAATAAGTTAAAGTATTTTTCTTCTCTCTCTCTTTTTTTAAATTTTAATCAATACTAACGAGGACGAGGCAAGAAAACCCGACCCGAATGGGGACGAGGATGGGTACGTATTTTGTAATCTCGGTGGGGATCATGAGTGGGGTCAAGGATCGGTCACTAAGTCAAGGACGTGGTAAAAAATGCAATATTGGTTCCCGTCCCGCCCCGTTGTCTTACCTATTATCAATCATACTTTTTTTTTT…	Glyma04g34720				-969 to -964, direct							-32 to -25, direct	-285 to -278, direct		-634 to -639, reverse							-410 to -405, direct; -679 to -684, reverse; -698 to -703, reverse
TATTAATGACAATACTCTTATTCTTCCAAATATTTTTTATTAGTTTTATTTTTTTAATATATCTAATCATTAATATATTTATTTGTTTAAATTTTATTGACTATGCATATGAATAGTCCAAATAAATTTTTTAAACTATTCTTTGTATAAGACAAAGTTAGACTTCTAAAAATTTTATGACATTAATATATTTTACTTACTACCTCATTCTACGTTTAACCCTTTTTTTAGTGAATAAAAATAAAAGAACTAAAAGCCTCTAGGAATACAAGCTTTATTTTTTTAAAGCGAGGAATACTAACTAAATAAGCTTGTAGTGCATTAGAAATTAATAAAACTAGGAGAAAACTCAAAAATTTGACTCGAAGTTGTTAAACTCACACCATATTTTGCCAATAT…	Glyma04g37690				-475 to -480, reverse																	-904 to -899, direct; -643 to -638, direct; -41 to -46, reverse; -140 to -145, reverse
CAAAAGAGAAAATGACAAAGTGTTTGTGTCTTTTTCTCTTCTACTAAAATTTTAAGGTCACTTTATGTTAAATCCCAAAACTTATTCAAACATGCTACCACCTTACTAACAATATTTTTCGAAGTCAAGCGACTCCAATTCAAACCAATGGGCCACCAAAAGTTTGATCTTTTATCAAAGGGGTAAATAAAGAATTTTAATTTTTTAACACAACATTTATCTTGCATCCTTTTTACATCTTCTCTCTTTGTATCTTTTTTAATCTCATTATATATCATCACATTTCTTTACTTTTGTTCTTCACGTATATCACACCTTTCATAAGAAGTGAAGCAACTTTTATGCATCAGTTTGATCATTTCTCACTTTTCAAAGCACATTCAACGTGAATCTACTCAC…	Glyma04g37750					-63 to -58, direct			-613 to -618, reverse						-489 to -484, direct		-489 to -484, direct					-873 to -878, reverse
TGTGTGTTAAAAAAAACCAAATTTCTATATTATCTATTATCCCTCATTATTTTATTTAATTAGAGTATCTTTCGATTTAAAATTAAAAATTAATCTTTTGATATACTAAAAACTAGTTAAAAGATTAGTTTATTCTCAACATATATATTTTCTTCTTCATATGCATGAATTTATAATCAAATATTTTGATCATGTATTTAAGAAATAATATTATTTATTAATTATGTCACTTTACATTAGTTCCTCGTATTAATTAATTTTTACAAAAATGCACATTGCAACTTTGCTAACAACAAGTATCCTAATTAAGAAATGAATTATAAAATATTAAATTTATAATAGAATATAACTAAAAATATTCTCTGATATTTTTTTATTTTCAATTCTTTAAAAGGAACT…	Glyma04g38560	-274 to -267, direct; -13 to -6, direct		-381 to -376, direct	-191 to -196, reverse; -631 to -636, reverse	-303 to -298, direct; -13 to -8, direct		-345 to -340, direct		-264 to -269, reverse											-471 to -466, direct; -354 to -349, direct	-402 to -407, reverse
GACCAGATCCGAGACAGATGTCACTGACAGAGATATATTTCTATATGATTACTTTTTTACGTGGGTTTTTCTTACAGATGACAATTTTTTATATGTAAGATGACAATTGAATTTAGGTTTATACGAATAGATATTGATTAAAGACAAAATGACAGAAATTGATTACGAGGAAGACTGTTAGAAGTTTTAGTTTTATTTCTACGAACAAAAGATCCATATAAATTATTGGTTATTTTCTTTAAAGAATTAGTTTTTAGCTAAACTTATTAATATTGCTGTGTGATACTGTAATCCATATAAACGATGTCACCTAATAAAATAAGGCTAGCTGTTGTATGCATATCAATGTAAATAAACTACTGTGACAAATAAGTACAAATATTGGAATGTTATAGTATT…	Glyma04g38990				-866 to -871, reverse				-232 to -237, reverse	-13 to -8, direct					-339 to -334, direct	-192 to -197, reverse					-280 to -285, reverse			-985 to -990, reverse
GTTTGCTTACATGGATAAAGACTTGTCACATAGATATATGACTAACGACGTTACTTTCAAATTTAATGGCAAGAACTATTTTACAAAACGTATGTAAAGATAGAGACTATTTTTTACATTTTAAAAAGATAGAGATTAATTTATAAAATGAATAAAAAATTAGGGACCAAAATGTCTATTTATTTACTTTTTGTGTGTTTAATAAGAATATTAAGATTCGAATCTAGAATTTTATGGAAATTATCTAAAACATTATACAAGATTTTATTTGATAAAATATAATATTAAAAATATTAAATAATACGTCATAAACTTTCTTCTTTGACAAGATATTCTTAACTAAAAGTCTTAAATAAATATATGTACCAAAAACAACATTAGTGATGCAAGATCATACAT…	Glyma04g39510			-354 to -349, direct; -388 to -393, reverse	-667 to -672, reverse			-693 to -698, reverse			-515 to -507, direct							-332 to -326, direct			-293 to -288, direct	-590 to -585, direct; -125 to -130, reverse
TGTTCAATATCTAATAAAAAAATTAAAGTAGTATCTGTTCAAATTTTGTGAAACATAAATTATACTAATAAGGACAAACATAACAATTAAGATTTTTTATTCATTAATATGTATATAACATTTTGTAGTACACAAAATCTGATATTTATTTTTATCATTGGGTAAATAAAGAACAAGGGGATACTTTATTAATGGTTGATGAACTTATAAAAGAAAATTTGAGTTGAGTGGAACTATGATTGAGAAAATTAGTTTAAAACTTTCATATGCTAGAAAACTTGTCCAAAGAGTGGATATGTGAGAATATAGACGTGGAGAGATAAAAAAAATCACTGTAGTGCACAAGTGATAATATTAAATTCTGGAAATAATAACGTCATCTAGAGATGTGACGATGTA…	Glyma04g40130				-995 to -990, direct; -855 to -860, reverse			-263 to -258, direct; -19 to -24, reverse; -44 to -49, reverse; -622 to -627, reverse					-641 to -634, direct		-125 to -120, direct; -94 to -99, reverse; -238 to -243, reverse				-18 to -12, direct
TAAAAAGTTAAATATAATAATCAATTTCACAACAAAAAATAAAAATAAAAAGAACATTATCACTGCCACACACATACACAAAAAAAAAAAAAGTTATTGACCCACACATACACATGACTCACCCACCACACCAGTGGCGAGAGCCAAATCCCGAAACCACCCTCCCACATTTTCACTTAATCCACCCCCATTGATTTTGCATAACTGAAGGGAAAAGGACGAATTAGAAAGAAAGGAAAAAATATCCGATTGATTAGTCAAAGCAATTTGACCGATTAATGCTAAATAGCAAGGTATCTTGGGCCTCACATTCAACACTGTGGCATATGATTACTCAGCACACTCATCACCGTTAGATCCTGTCCCGTTGGTGTCGATCGCTTATGTGGAACAATATTT…	Glyma04g41740				-760 to -755, direct; -68 to -73, reverse				-594 to -599, reverse						-799 to -794, direct; -631 to -636, reverse; -646 to -651, reverse		-799 to -794, direct			-890 to -885, direct		-904 to -899, direct; -733 to -728, direct; -740 to -745, reverse
TTGACCTTTTTTTCATTGTCATTTCTTCATCTCCTTTTCCATGATACTAGATGAAGCCTAACTCTTAACAAAAAAAAAATGTTATATTTTTTAAGAGAAACTATTTAAAATAGTTTTCTATTTAGCTTCTTCAAAAAATTGATTTTATCTTGGACAGGAAACAAGGATAAAGCCCCCTGTATTAAGAGATCGAGCTGTCACTGAATGAGGGTATGTTGTCTTATGACTCGGTACATAATCGGATGATACATGACCCCTCAACTTTAAATGCAATAACACTAACAGACTAAGTTGAAGATGCAGTTGCTATACAACCTCTCATTCAAGTACAAATTGAAAATTTGATTGATATAAGATCAGGAGGGTACAATAATCAAACATTTTCTTTCACTTCCTTCT…	Glyma05g01640				-492 to -487, direct; -295 to -300, reverse; -394 to -399, reverse								-149 to -142, direct		-695 to -700, reverse					-16 to -11, direct		-1000 to -995, direct; -575 to -580, reverse
TATATATACAAATAATACTATAATAATTTAACATTTTATTTTGTTCCATTCAACAAGATAAACGATTTACAACTATTTCTTCAAACTAAAATTATGAGCCATCCCCGTTCTTAAGGGCGAAAATAACATAAAAGTTATAGTATTACTATCACCATTATATTCTAGTTTTTTAATCTTTTATCTTTATCTCTTCGTTTCGGATTCTCTGCGTTTAAATTAACTTGGACGAAAATCACATCATATCGTGACTTTTAAATCATTTAGTTTTCCAGAAAATAATAGTTTATATAAGTTAATTTTAATTTATTAAAAGGTTTGTTTTTATTATACATACATGATAATATACACATATATAACAACAAAATCATTGAAACTAAGACTTTGCTTGCACGTTACAGC…	Glyma05g05130				-147 to -142, direct				-612 to -607, direct				-734 to -727, direct		-533 to -528, direct							-308 to -313, reverse; -461 to -466, reverse; -511 to -516, reverse
AACTAGTCATTGTTGACGATGTTATTTAATAGTTTAGTTTCCTTTTATCCATGCACACACCTTCTTCTTCAAAATTCTTTTATCTTTTTTCTACCCTTACTCAGTCATGAGATGACTCAAAACTTTGACTTCGATAGAACTTGGCAACAAATTGTTGATGAAGCACTTGAAGACAACACTAACGAAGAAATCATAAAAGCAGGACATGATTGTTGAAGATGAATGAGATAACATTGATGTTGATTATGATCATATTGATGAAGAGATTTCAAACATTGACATATCTCCTAGTACTCATCGTGACTTTGCTACAAACAAGATGTTGTATGTATACAAGAGGAATTCATCAACAACTTCAAACAGACTTAGTGAAGTATATTTGGAAACGTTTCGATCAGA…	Glyma05g07380				-3 to -8, reverse				-101 to -96, direct													-876 to -871, direct; -17 to -12, direct		-162 to -157, direct
CCTAATAAAAGGATCATATTTAATAGACACTTTAACACATCAAAGTGTAAATTTTTTAAACTAATGGAGCCAAAACTAAAACCAAACATTCATATGAGCAACCAAAATTATATTTTAGCAAAAAAAAAAAACAATTGTTCAACACCAATTTACAAACGTGGAATATTTGAACAAACTCTACATATTCTTATGAATCTAATTCTGATAATGTATTTGCAAGGATTTTAACACTGAAATAAGTTTATGCAGGATATAAATGAAGGGTGAAATAAGAGAAAATCTTACTTAACCTACTAGGATCGGCCTACTAGAGAGATTGGATAATATAGACAGATTCTTAGATTCAAACCTTGTTATATAGTTATTGTACATAAATAGAAAACCTTTACTTAGGCTTTA…	Glyma05g21620	-142 to -149, reverse							-841 to -846, reverse			-224 to -217, direct	-383 to -376, direct			-257 to -262, reverse						-388 to -383, direct; -113 to -108, direct; -78 to -83, reverse; -417 to -422, reverse
TGCCCGTGTTCCCATCCAACGCAGAACAAATCGGGAAATTATATTTATAAAATAAACTTATACAATTTGTCTCATAATAAGACAAACAAGAGAAAGTAATAACATAAATGTGACGGAAAAGATTATAAAAACAATATGATTATAAAAAGCACGTTTGATTACAATTTTTTCAAGGCTTTATATTGTCAAAATTTTCCTTCCAATTATCAAAATAACAAAAAATTTATTCTCACGTAGAAAAATCATGACAAAATTATCTTAATTGCAGTGATTTAAATTAAAAAATTGCTAAAAATATGTTAGTTGTGATGGCTTTTCTAAGTATGAACAAAATTTGCAATGTTTTGTAAATTGAAAGACAAATTTTACGATATTGAAAAATTTTAGGAAGAAAAAAGT…	Glyma05g23530				-626 to -631, reverse	-47 to -42, direct			-851 to -846, direct															-933 to -928, direct
ATTTGTGTGTAAAAGAAATAAATTAAAATTAATTAGAACACTTTAATATAAAATTAAAATTCACTAATCACAATAACCAAAATAAGAATTATAATCGGAAGACTTTAAGTATTTAATAAAATATTATAAACAAAATAAATAAATAAAATAAAATACTAAAAGTTTCATCGGATAATTTAATCTTAATTTCAAATACTAAAATAAATAAAAAAAATACAAGTGGTTAGGTCTTAAACAGGCCAAAAGGTTCCTCATAGATGACCTACCCATTTCTATCCTTATTTGCAGGCACACAAAAAGCATAAGTCCAAAGACCAAAATCCCCCCACTAGCCAATTATTTTATTGTATTCCATTATTACAATGGGCTATTTTTTTCTCTATAAATTCCACCCGATGA…	Glyma05g28960														-276 to -281, reverse	-739 to -734, direct; -434 to -429, direct	-276 to -281, reverse	-773 to -779, reverse	-780 to -774, direct			-547 to -552, reverse		-259 to -264, reverse
TCTCTTAAAATGTTTTCTGACGCATTCAATTTTGTCAAAAAAATGGCCATTAAGTAATCATCGAAAAACAAAAATGACCGACAATTATGAAGTTTCTTGTAGTGAATAAAAATACAATCCTGGTAATAAAAGTATTTGAGAATAACTCCAGATTTTTTTTTTCACGATGGATGCACATTTCCATAAGACTTCAAAACCTAGTTTTGGAGGAAAAAAAATTAAAAGTACTTGAGGAAAACAGTTTTTTATTATCATTTTTTTGGGGCATGGAGTCTTGTAATGAGATGATAAAATTAAAATCATTTATGAGCTGTAGCATGTTTCTTAAATCAATCAATATCAAGCAACAATTCGTGATACTAGAAAGATACTCTTCTGGCTGTTGTATTTTGATTTTAT…	Glyma05g32850	-82 to -89, reverse		-924 to -919, direct	-665 to -660, direct	-87 to -82, direct		-983 to -978, direct; -154 to -149, direct				-912 to -905, direct								-230 to -225, direct		-601 to -596, direct; -183 to -188, reverse
AATTAATTTAATTTGGTCATATGTTAATTAAACTGACAATATTAAAAAAATATGTATTTTATTACTGTCTAAACTAATTTAGTGATAATTTTAAATTATTATAAAACATGATTTTTTTATTTTTGTTGATCCTATGTTAGGACTAAATTAAATTAGTGTTAAAAAATAGAAGATCAAATCAAATTAAAAAAAATCAAAGAACTAAATTAAATATAAAAATAAATTAGTGAAAATAAAACTAATTTAAACGAATTATTATTACTACTTTTCTCCGCCGATCCCTTTTGTCAACCTTTAAAAATATGTGGAAAAAATATTGGTCGACGTATATTAAAAATCTAAAAAATAAAAGAAAACTAATAAGTGGTTTGTACTAGTGAAGTTGGGCGGATGTCTTTA…	Glyma06g01240														-381 to -376, direct		-381 to -376, direct
AATTCACACCCACTTTTATTTCTAGCTTAATGTGCCTAGCTATCCTCCTCTCTGTACAAACCCACCATATATTATAATGGGGAAATGACGAATATATACATATTAGGGTGTATAGGTAAAAGGAAGAAGAAGAAATAAATAAATATAATGAAAGATGTTATGGAATGAATGATATGTTTGATTCAGAGAAAAAAATGAAAGGAAAGAATAAGAACATTTTAGTCATTTAAATAAATACTGACATTTTTATTTCATTTTCTTCTCATTTTATAAAGAAAACTAAACATGTAAATTTTCAATTGATTTTTAATCATTTCCCTCATCATATTAATTACTAAGTAACCAAACTAAGGAAATATGATTTTTCTATTTTTCCTTTCTCTTCCATTCTTTCCTCTT…	Glyma06g04010														-133 to -128, direct; -419 to -424, reverse		-133 to -128, direct; -419 to -424, reverse
ATACCAAATCAGGAATACCTAAGTAACATCAAATAAATACCAAACCTTCCTAAGGTAAATCTCTCTCTCCCTTTTCTTTCTTCTTCAATTCTCATCCTTTCATGTTACCTATTTCCATCTTTCATTATTATTATTTTTTTATATTTATATTTCTCCCTTAGGAAAATTGTCTTAACTAGGAGCCTTAGCTCACGAATATCATCTTGGCTAGTACTATATTAGGGTTCAAATTCAAACTATTTCAATTTAGGAGGATCTCAACTCAACTCATGTTATCATTATTATTAGGACTGTTTCATATTAATACTGTCAAAGTTTCAATTAATTTTCACATGTTCAACCACAGAATAGGTTACCAAAACAAATATTAAGTTTAAGACACAATCCAACTGTATCTTA…	Glyma06g04353			-88 to -83, direct; -99 to -104, reverse; -227 to -232, reverse	-806 to -801, direct			-246 to -241, direct; -219 to -214, direct; -39 to -34, direct; -593 to -598, reverse		-91 to -86, direct; -275 to -280, reverse			-205 to -198, direct		-614 to -609, direct			-961 to -955, direct		-671 to -666, direct
TTTTCTACACATGTTGCGCACCGTCTTCGTCGTCGTAAGCTCGTTTTCTTTCAGCTCTTCTACCACGCCATTTCCGCGTTCATGTCTTTCCTGTGGCTGGAGTTCTCGCGATCCTCTTCACCACGCTCCCGTTCTCCGTTATGTTTGGTTACAGGTTCTGGACCGCAGTACGTGGCGGCGCAAGGCGAGTGCCTGCCACTCGTGCTCAACTGCCAGATTGCGCTGCTCGGGTGCAACTTGGTTTGCCACGTGGCGGTGTCTTGTTGCATTTTTTTACAGGTGGGTGTAACGGGATTGGCGCGTGGGTCGTCAATTCCGTGCTCAACTGTGCTATTTTGTTGCCTTTTCTAAATTTTTATCACGTTGTGAGAATGGTAGCATTGCTCGATCGTTCCTGCT…	Glyma06g04490	-832 to -825, direct; -754 to -747, direct; -36 to -43, reverse; -749 to -756, reverse	-702 to -697, direct		-341 to -346, reverse	-754 to -749, direct; -41 to -36, direct	-755 to -748, direct; -42 to -35, direct		-641 to -636, direct	-822 to -827, reverse					-794 to -789, direct; -714 to -709, direct; -678 to -673, direct; -354 to -359, reverse; -506 to -511, reverse; -860 to -865, reverse		-354 to -359, reverse			-993 to -988, direct	-47 to -42, direct
ATTTATGTCAAAAAAATATAATAATAAAATGATGTACCTTTTATTTAATTGAGGTTTTAATTTTAATGGTTATTTTTTATTTTCAATATCAAATTTTAACGAAGGATAATTAAAAAAAAATTAATTAAAATTGATGTAGTTAATTATGATTAATTACTTTTTTTTAGTTATGATGAATATATTTTTTCTTATGAGACCACCAGAAAAAATATAAATCAGATTTATGATTCGTAAGACGTTAGACTAATCTTTTTTTAAGCAAATGAGACTAATCTAAAACATAAAGATGATTGCCAAAGTAGATTTTATTTCTTTAACAAAGTTTTATCCATATATGAGTAGAAAATTGAGCCCCTATTCATACGTTTAAGAAACTCATCCATACATATAACTAATGTA…	Glyma06g07800			-373 to -368, direct	-916 to -911, direct; -15 to -10, direct; -251 to -256, reverse							-415 to -408, direct				-352 to -357, reverse					-335 to -340, reverse
AAAAACAAATCATCTAGGCACGGTGTGCCTAACTGCCTACATTGCACAAGTAATCAATAATGATATAAAATCTTTCTAGCTACCATTTGGCATTTGGCCGTCCTTTGTGTGCATTAAGGACCCATTTTTTCTTCTTTTTCTCTCTATTTGTGCAAAGCATGAGTAGACTCCTTATTTATAATTACAATTATAGATTATAACATGTCATCCTTTACTGAAAATTAGTCTTGTAATTGATTTAGAAGAATAATATTTAAGGAAATACTCAAAATCTTACCACAAAGTCTAAAATCTCAACGATAGTCATTAAAAAAAAAAATACAGTATGTGAAACTTCTACGATGAGGTAAAAGCAAAAGGATAAATGAAGAAGAATGTGCAAGAGGAGCTGGGCTAGAG…	Glyma06g11970	-346 to -339, direct	-369 to -374, reverse; -540 to -545, reverse	-447 to -442, direct		-516 to -511, direct; -346 to -341, direct						-671 to -664, direct			-971 to -966, direct	-450 to -445, direct; -189 to -184, direct	-971 to -966, direct	-185 to -179, direct				-484 to -489, reverse
ATTTTTATTAAAATTTAATTTAAATATACTTTCAATTACATATTATCATATATAATAAGTGTTCTTAGAAACTTTTTGAGGGATCTTGACCTAACTACAAACCTAGCAAAGGCCATGCGATTTGAGTTTGTACAAATGCATTCTGGATATACCAGCAGACCGTATTAAAAAAAAATCCACTAACAGACATAGAGTTGGGGGTACATGCAAAGATTTCGATAACTCATATATTTGGTTAACAAAATTCTATTCAATCAATTAAATTATACTATTTGGTCGTGTATAATTAGATTGAATCTGCTAGCTTAGAGGATGATGAAGTGACAATAAGCCAAACTATATTTTAAACTGATTTTAATTTGGGTTGAATCCAGTTAATTGAGTCATTGAGTGTACACA…	Glyma06g13090				-241 to -236, direct; -25 to -20, direct							-370 to -363, direct			-397 to -392, direct; -624 to -629, reverse		-624 to -629, reverse				-720 to -725, reverse	-915 to -910, direct; -323 to -318, direct; -69 to -74, reverse; -171 to -176, reverse; -214 to -219, reverse
AACCAAATTTACATATATTTTTTCTTTTTTTAATATGCACAAATATGTAATCAAAATTTTCACTATATATTGAAGAAATAATGTTACATAGAATTAAACCACCATTTTTCCATCGAGCTGTGCCAAGTATGACAGAACACGTTGATTTTCTCATATTAACTAATAACAAATATTAACGGGGTGTCTTAATCATATTAGTTAAGGAATTACAGTGATTTTTTTTATTAGAATACATAAAATTACATCGCTTATAAGTTTTTCTTAATTTTTTTTTATAATTTTCACAAAACATAATCTATCTTTTTAGTTCATTAAATAATACCCTAAGAAAAATATTAGCAAAAACCCTGAATTAATTTCTACAAAAATGCACAATAATTAATAGTTAATGGTGAAATT…	Glyma06g16440	-110 to -103, direct; -105 to -112, reverse		-220 to -215, direct	-455 to -460, reverse	-139 to -134, direct; -110 to -105, direct	-111 to -104, direct	-182 to -177, direct	-863 to -858, direct	-100 to -105, reverse					-827 to -822, direct; -186 to -181, direct				-373 to -367, direct		-289 to -284, direct; -197 to -192, direct; -356 to -361, reverse	-241 to -246, reverse
TAATTTTTAATTTGAGACATCTCATCTTCTATTTTTTTAAAAGTTTATAATTTTAGTCTCTAATTTTTTAATTGAACTAGACATTTTGTTTCTTACTTTTAAAAAATTGATAATTTAAATCCTTGTGACTAATTTAAAAATTGATATATATAATCAGTAAACGTTGACTGATATATGTCTATTTATTATCCATATGATAAATATATTTTTTAAATTATTTAATTGCCAAAAAGTTTAATTTATTAAAAAATAAAAAAATACATAGTTAAGTAAGAAATTAATAAAAAAGACTAAAATTATAGATTTTTAAAAAATGAGAGATAAAATATTTCAATTAAAAAATATAGAGACTAAAATTATATATTTTTAAAAATAGAGGACACAATATCTCAATTAAAA…	Glyma06g17420				-617 to -612, direct; -514 to -509, direct																	-837 to -832, direct; -25 to -30, reverse		-982 to -987, reverse
AGTCTAAAATGATGCAGAAGAAAAGAATTGAATAAGGGACTGCATGACACTCTTTAAATTAGACATTTGAAAACCAACCCTTGAGTCCTCCTCCTCGCCCCCAAACACCAATATTGTAATATGAATTGAAAAACTAAAATGTAACCCTCATCATTGTTTTTCTGATAAGACAAAAATATCATTATACAGAGTATAATGGGGTATTCTAACATCAAGCATCACAGTACATATATATGACCAAATTCCAGCTCCCCTTGCTAGCTAACTGTTATAAAAGGTATATATGAAAAATAAAGCACATGATTTCCCTTTTACCTATGATATTGAAGTCCTAATCAACCTTAATCTTAAAGCTCATATGTATATGCTTGCAAATTAAACTATCTGTAATTTGCTATC…	Glyma06g20400				-826 to -821, direct; -556 to -551, direct; -301 to -296, direct; -98 to -93, direct; -676 to -681, reverse				-367 to -362, direct				-469 to -462, direct		-738 to -733, direct	-927 to -922, direct	-738 to -733, direct			-704 to -699, direct		-396 to -391, direct; -385 to -390, reverse
AAAGTTGTGACTCTTCACAATTGGATTTAAATTCCAACGTTCAGATTCACTTGTAATCGATTACTAATATAGTGTAATCGATTACACTATTTGAAAATCATTTTGGAACGTTGCAAAGCATTGAAACCAGTTTGAAAACTATCCCAGTCACTGGTAATCGATTAATACCAAATGGTAATCGATTACCAGAGAGTAAAAACTCTGGTAACTTAGAAGATTTCAGAAAATCCTTTTTAAAACAAAAAGTGTGCTATTTGATGTTTTTTGAAAAATACTTTTTACCACCTACTTTGACTTGGCTTGATGCTTCTTGATTTCTTCATTTGATTCTTGAATCTTTGAGTGGAATCTTGAATGCTTGATTCTTTAATCTTGAAACAACTCTTTGAGCTTTGGCAT…	Glyma06g27440					-361 to -356, direct							-673 to -666, direct			-21 to -26, reverse; -268 to -273, reverse				-316 to -311, direct; -180 to -175, direct		-710 to -705, direct; -3 to -8, reverse
AAGGTTGGAAAATTATTTTATGTGGTACTTAGGTGGTGTTGATTCTCTCATTATAAAAAAAACTTTAATTTACAGAAATTGATAATATGATTACAAATTTATACACGCTTTACGAGATTTTATTCATTTTTATAAAAAATTATTGGTCCAACTTTAAAATAATTTGAAAATAAAAATTCCACCCACCTAAACAATTTTCTTGACTCTCGTTTTCCTACTTCGACACGTGTTCACCGCCCCCTTGAAAAACCCTCACGTGAAAAATGATAACGACTAGAATTTTATAAAACTTACTCACTGAAGAAAGAAAGAGAGAAGCTTTGTTTTTTCCCACTTTTATTATTTAACTGACGCGTGTTTGTCTTATCTCCATATATCATTTAGACGTTTAAGAAAATT…	Glyma06g38410	-103 to -96, direct; -98 to -105, reverse; -772 to -779, reverse	-649 to -644, direct		-124 to -119, direct; -296 to -301, reverse; -516 to -521, reverse	-777 to -772, direct; -747 to -742, direct; -103 to -98, direct	-104 to -97, direct	-652 to -647, direct				-608 to -601, direct; -245 to -238, direct			-656 to -651, direct	-993 to -998, reverse	-656 to -651, direct					-801 to -796, direct; -407 to -402, direct		-47 to -42, direct
TACCGAAATACAATACCACATGCTCTTTCTCTTATGTTTTTTTATACAAATTATCTTTTAGAAAATATATTTTAAAATTTTAAATTATGTGGGGGAATGTTGGTAAATATTTGTGCTATAATTTAAAATTTATAAATATATATTACTTATATTAATTCTATTTTATAAAATAAAATATTTATTTTAGATTTTCTTAAGATTTTTGTTTTAATGAGTCATCTAGTTTGTTACGTTTGTTTTTAATATTGTAGGTTGGTTTTCAACGATCATATTTTATTGTTGCATAAATGCCTATATATATCTCTGTCATCTTTTCTAGAGACACACAGATTTACAGTCTCATCCCTTTCTCCCAAAATTTTTCAACAGTCATATTTTGTTGTTGCATAAATGCCTATA…	Glyma06g44430	-74 to -81, reverse	-213 to -208, direct; -86 to -81, direct							-28 to -33, reverse					-539 to -534, direct; -254 to -259, reverse	-745 to -750, reverse				-984 to -979, direct; -367 to -372, reverse				-100 to -95, direct; -677 to -682, reverse
TTATTGACTTTTTTAATAATTATTTAAAAATAATTTATGATTGGTTGATATTATATATATATATATATATATATATATATATATATATATATATATATATATATATATATATATATATATTACATTGAAAAAAAAATATCTACTATTCTAATAAAATCTTAAAAAACATCATCTTGAGTCTTTTAAATAAAAAAAACAATGAATTCCTCAAGACCAATTAATGAAAGTAGTTAAGTTAATTAATTTTGATTAAAAATATAAGTTTAAATTTTTATAAAACACTCATAAATTAAATAATTTAAGTAGTATCTATATTTAATGTCATTATTACAAATTCGAGAAATAATCCAATACAATATATAAATACTTATTTCATTAAATTTTACTAAAAAAACAGTC…	Glyma07g02220				-866 to -861, direct; -949 to -954, reverse								-666 to -659, direct; -301 to -294, direct									-997 to -992, direct
TACATTTGCAGTGAGAAGAGAGAGAATATAGTAAGTAAATTCATAAATTTAACAGGATAGACGTTAGTGTCTTTTTCTTCTTCGAGAAATCATAATTAATAATAATGAAAAAAAATACTTCGTGTCTGAATTTGGAAGTTATTTATATATTAGTATGTAGTTAGATATAACTTATTTTAAAAGATATAAGTTGTTGAAAGTTATAAAACATTGTAGAAATTTATAATAATTAATAGTAAAAACATCTTGAAAAAAAAATGATACTGAATAAGATTATTTATTTTATAATAATTGTAGATGTTGGTCAAAATTCTAACATTGTTGATGAAAAATATGTTGATCAAAACTAATTGAGAGCAGATGATTAATAATAGTTAACCTGTGCAGGTTTTCATATTA…	Glyma07g02630								-381 to -386, reverse; -406 to -411, reverse; -572 to -577, reverse				-920 to -913, direct							-273 to -268, direct		-693 to -698, reverse
ACCCATTTAAAATTTTCTTAATTTCAAGTATTAGCATAATGACAAAATATAATTTTAGGGAATAATTTCATCATTTACTCATTTTGTGAGCAAACAGTTTTATAAGTTTAAAACATTTTGTTTATTGTGCTACTTGAAGTATTTTTTAAACTCCAACTTTTAACTTATAGCTTTTTGTCTTTATTATTTATTATAATATTATTATATATTCAAGACTTGAAAATTTCAATGTAGTTGTTAAAACAATTACACACTAATTAATCCACAGAGCTGATTTTACCTACCTTTTTGCATAAGTTTTTAGTTTTTGGCTAACATTTTAGCTTCAAACTATTGTTCACCAAACACAATGTAAAAATATATATTTTTATATACCAACAAATTATGAGAAAAAAGACT…	Glyma07g04630				-203 to -198, direct	-324 to -319, direct		-377 to -382, reverse							-38 to -33, direct	-721 to -716, direct	-38 to -33, direct				-402 to -407, reverse
TTCACGTGCTCGTGGTGCCCAATACCGCTGCATCTCAACCTGATTTCAATCACATTGTTCGAAAATCAAGGAAAGTAAATGTAAGAGAAATTTACATCAATAAATCATAAATATGTTCAATTTTTTCACTTTCTAACTCAACTTTTTATCTCGCAGTTACTCATTTCCCCACCAAAATTTAACACTTCTGCCCCCCTACCATATAACCCACACACTTCTGCCCCCCCTACCATATAACCCCCCGTCCCGAATAAATATGACAATGGGACGGGGCACGAACCACTATTATCTTTTTAATCTTTGACTCTGATTCTTTAATATGTTTTTATATTTATACTTGATATTTAGTGGATTAAAATTTATTTATTATCTTATTTTTGTATTCATAAGGTATAAAGT…	Glyma07g05740				-187 to -182, direct; -656 to -661, reverse	-998 to -993, direct									-842 to -847, reverse	-806 to -801, direct; -775 to -770, direct	-842 to -847, reverse					-700 to -695, direct
CTAATAACTAGACTCGGATCCATTTTTTCCAAAATGCATACCCAAACATGTTGTTAGTGGTATCAAATTGCTTCCTAAGTACAACTTTTAATTTATTGCCACCAAAAGTCCAAATGTTGTTTTATCAAACATGATCTTTTAAGTAAACTCTTTTAAGAGCTTTATAGTACAAAGTCATTTTTAAAACGAGTGTGTTTTTAAAGTAGGGAAGAGTGAATTCATCACTAATTTAACTTAAAGTGCTTTATAATTTTAATTTTCTAAAATTTAAAGATTAATACACATTCACCAATATCATAGTTTAAAATATTTATTTTTTCAATATTTTTTATTTACACACAAGATCAGAAACGCAGACATGATTACCTTGTTGCCTCTTGTTAAGGTGCTTTTAATTAA…	Glyma07g05800			-366 to -361, direct	-710 to -705, direct; -299 to -294, direct				-376 to -381, reverse						-571 to -566, direct		-571 to -566, direct			-585 to -580, direct		-535 to -530, direct
AGATGCATGCTATCAAAAACAACTTCATACCAAAGTTTAATAATTAATAAATACAGCCCCATTTGACACCATACCATCCATTAGAAATGTTTAATATTTCTTTTACCTTAATTATAAAACTCTTTCAATTAATTCACACTATTTTTAAAAAAAATAATTATATTAACTCGGTCAATTAATTATACCGTCATTTCAAAATTATCATTTTTTTATCTCTATATATCTATTTAATCGGCTTTTTATTAATGCTTGAAGAGAAAATAATTAAGTAAAAATATATAGCAAAAAATAATTAATACATTTAAAAATTTTATTATAAAAATCTTATAAAAAAAGATAAATAAATTTATGAAAAGAGACATTAAACATTAAATCAACTCAAGAATTAATTACTCGGCA…	Glyma07g06320				-105 to -100, direct; -141 to -146, reverse; -466 to -471, reverse			-514 to -519, reverse				-286 to -279, direct; -258 to -251, direct										-119 to -124, reverse; -826 to -831, reverse		-333 to -328, direct; -640 to -645, reverse
GTGATCCTAATTTTTGTCTCACCTAAAGATAACAATTGTCTTATCATCGATGTTGACAACGATGCATTGATGAAGGTGGTTCTAGTGAGATTATGTGTTGACATTGTTCAATCTGTGTGGTGTTGTATTTTTTACCTTTTCAGGTCTCAAAGTAGTTGGAGGAGATGATAATTTTTTTTAGTTGTTTATTTTTTTAAAAATAAAATTAGCTTAGTAACTATTTTTAGTAGTTACTATGTAAATTTAATTATTTTAAAAGGCTTAATGTCACTTTTGGTTTATTATGTTTTTTAGTTGTTTGTTTTGATACATTAAGTTTTAAAAGTTACATTATAGTCTTTTATATTTTCAAAATATATCATTTTGTTCCTTTTAAAATTTAAAAGTTAACAAAACACT…	Glyma07g10311				-31 to -36, reverse										-500 to -495, direct		-500 to -495, direct							-986 to -981, direct
AAAAAAAAAAAGAACACTTGACTCTTGATATTATAAATTTCATGTTGGGTAAGTTGACGTTGATCCGTTACTGTCTAACAAGATTAGACGGCCTCAATATTAGCGCAACTGGTTGCGTGATTATTATACTCGTTTTGGCGCCATAGAACTGACGAATCTTTGATTTGTGATGCGTGTTTCATAGTGAGAGGAGCGTGGCTGTGATGGCTACCACCTTTGATGGCTAACTCAATTTTTATATGCGAATTCCGAAACCCACCCACCGGACAAAAACTGTTGAAAAGAGAAACCATAAAAGAAAACAAAAATACTGATAGTGACACCTAATTAATGAAATAAAGAGATAAAAATATAAATTTAATAAGTTATACAACTTGCTAAAAAAAGAAAAAAGAAAAA…	Glyma07g14730				-969 to -974, reverse			-946 to -941, direct							-895 to -890, direct; -122 to -117, direct; -931 to -936, reverse		-122 to -117, direct					-983 to -978, direct; -546 to -551, reverse
CGATGAATATTTGTTATTGCTTTCGATGGAAATGATTTCGTACTAATACTATTAGTAAAAAAAGTCATCTTAAAATGATACATAGTTCATTTATCACACATTAATTACAGGTTGTGTTCAACAAGACATTTAAGCTAATTCATAATAAAAAATTACTAGCTGAAAATCTCATTTGATTGTTCGATAAATAAGCTTCTTTTAATAACTTTTAATTTTTATTTTAAATGTTAGCTTCTAACTTTTTTATATTTTTCCCCTTTTTATTCCTAATATATTTATTAAATTTTCTACTTAACTTTTTTAAATAAATCAGGAGTTTATTAATTTTTAGATATTTTACACTTTTCAATTACTTCAATAATTAATTTTATCAAATATTTATAATTTAATAATATAATT…	Glyma07g15850				-169 to -174, reverse; -665 to -670, reverse			-345 to -350, reverse							-123 to -118, direct		-123 to -118, direct
AAGCTCAGAAGATGGGTGCATTAGAGTATGAATCGTGGCTAAAATCATGGGATTCTAGATGAAATCAATTATGAACATGGGATATAGTTGTGTTGTTGCTTAGCCAAAACACGAAGGAGTCGTGTACAAACATGGATAAACACGATTTAGATTAAGTTAGTTTAGATTTATAGTATAAAGAGTTATTACAGAAACGTTTGTAAGGATCTTCAACCAAAAAAACAAATCAATGCAATTATTTTATAGTTATTTTTCAGTTATCTTGGTCAATTTTATTGCTTTCTTTCAAATTTAGTTTTTTTTTTAGTTTGTTTACATTTTTGGTAAGATTCACTCCCAAATCAAATATTTTCTTTAGTAACTTAAGATCGCATATAAATAATTATACATCAACTATTT…	Glyma07g26910				-593 to -588, direct; -238 to -233, direct	-107 to -102, direct									-741 to -746, reverse		-741 to -746, reverse	-482 to -476, direct	-475 to -481, reverse		-877 to -882, reverse	-463 to -458, direct; -731 to -736, reverse
TGAACTTCGTTTCATTAGTATAAGATACACTTTTGTATATTTAGGTATTTAAAATATAATTATTTTATGGAAATGTGACTGTAAAAAGTATTTTGTAAATTTAATTATAGAGAGAGATATGTCTGTCAATAGAAGAATTCGACTTAGGGGTTCAGTTTAATTTTTTAAAGGTAGTTTCTTTGTAATTTTAAATGATGGCAAGCCAGAAATATGATTGAAAATTATTGACGTATGCTAAACTTTATATATATATTTTTTGTTGAATATCATGCTAAACAATTTTTTTAAGTATTTAACACAATTATATATTTAATACTTTCAATATTATCATTAATTAAACTAAAATAATTTTTTAAGCACCAATTAAACTAAAATACGCCTAGACATATGTAATTATAC…	Glyma07g30860	-359 to -352, direct; -93 to -100, reverse			-738 to -733, direct			-775 to -770, direct	-236 to -241, reverse											-371 to -376, reverse
AAAATAGACTGTTACATAAATATTTTAATTAATTATACTTTTTATCTTTCAATAATTCTAATGGTGTTATTTTAGTTTTTTGGATTCCAATTGCATAAACTTATCCTTTGGATTTTGTAATTGTGTGATGCTGGTTTCTCAATCAATCTTCAATTAAACTGGTTTTGCTAACATTACATTATTTAATGACATGATAATTTACGTGTTACATGATATATATACCAAACATGATTTGATTATACTTTTGGTCTTCTACGAGTGTCAAACATAAAAAAATAAAAATGTAATTAAGATATGTCAGCAAATGCATGTATTAGACCATATTTAATTATCACATTATTGGCATATCATAATCTAGTTTACATTAGTAAAATCTGTTAAAAATTTAATGCAACAGTG…	Glyma07g32690								-486 to -491, reverse				-301 to -294, direct			-425 to -420, direct		-263 to -257, direct			-447 to -442, direct; -276 to -271, direct	-132 to -127, direct; -78 to -83, reverse
ACATAGAACACAATAATATTGCATTCATAATCATAAAGAAAAATTATAATTCAATAAACATCCTAAAATAAGCCCAAATTTAGTTCTCCAAGGATCCCTACACATGTTCTCACTAACCCCCAATTATGAATAACTCATCCTTACCTCTGAGCGGACTCACGTGTCTTCAGCCAGCGATAATAACATCTCTAGCGGTTCCCTGAGATTCCTTGTTATTCCTCTGACTGCTCCGATAGAATTCCCAAACGTCAGAGAGACGGAGAAGAGATTGAAACCACTTGTACTGTCTTCATGCGATTCCTTTTTATCCCTCCACGAATATTATCTCAAAAATCCCAACGGTGGAAGTGTGCGCAATTGAATTTCGAACAACATATACAAATTTCATGAAAATCCAAC…	Glyma07g35000	-843 to -836, direct				-843 to -838, direct		-750 to -755, reverse	-451 to -456, reverse			-478 to -471, direct	-617 to -610, direct		-664 to -659, direct; -605 to -600, direct; -487 to -482, direct					-900 to -895, direct; -17 to -12, direct		-780 to -775, direct; -443 to -448, reverse
GCATAAATGATTTGAGTCATTTTTAAATTATTAGATATTGATTAATCAAATAGTTGTGTTTTTTTAATACAAAAACAAAAACCAAACTCTTTGGGAGAGCACTCAAAAGGGTTAACACAACTAAGAGAACTAGAGTACTGTATGTAAAGAGAAATCTCCCACTTCCTCCCTATATACTAGACTCCTTCTTACAGTGAATAATTCATATAAACAATTAATTTTCTCATCAAAGGTTACTCATTTTACCATTATTTATGTCAAATCGTATATAGCGAGAGTTTAATTTTGATACATAATCCGAATAAAAATTTACTCTATCTATTAATTAATGCTCATGATATAATTTTTTAAAGTAATTATAATACAAGTCAATGAGTTCAATAATAATACAATTAATTT…	Glyma08g02580		-217 to -222, reverse		-962 to -967, reverse							-205 to -198, direct	-580 to -573, direct	-213 to -218, reverse	-466 to -471, reverse		-466 to -471, reverse					-340 to -335, direct; -56 to -61, reverse; -127 to -132, reverse; -629 to -634, reverse
GGCCACCCCACAAAATGGTTTGATCTTTTGACTTTGAACAGTATAACCATGAATTTATATTGACTAGAAACGTTAAAATGTGTGTCGTAATGTATGAGTTGGGCTAAAAAAAAATAAGAAAAAATTAATCGAACTTAATAATTCTATGGAATTTCCACCATAAGTTAACTTAGGTTATATATTATTATTAATAAATTATTTAAAATAATATTTTATATTCTAAATATATGAATAAATTATACTACTAATGTTTCAGTTTAAATACTCTTCAACATAAAACCAAATTAATTAGGCCAAAAAACCTCGCTGCCGTTTTACTACCTGAATTCAATTCATACCACCCGACCCTAGTAGCTTAACATACACAAATATGGTTTCTATAGATTTAGCTGGAAAGTC…	Glyma08g03330				-46 to -41, direct			-588 to -583, direct	-576 to -571, direct							-441 to -436, direct						-973 to -968, direct; -941 to -936, direct; -600 to -605, reverse
TAAAACATTTTAAAATATATTAAGCTAGTATATTTTTAGATATATTATAGGGAATAAAAACTTAGTTCAAAAATAAAATTTATATCGATAATTTTATATTTTGAAAATAAATAATTTCTAATTATCAGAAATTCTGTAAGCATTAATTTCTAATTATAATCTATAGGTTTATTTACTTTGATAGTAATCATTTTAAAAATCACATTAAAATTTATTTCTAATTAATTAATAATTTAAATTTTTACCGTGAGGGAGTGCTCGATCATTGTCACCGAGTAACCTATCGATAATGGTTACCAAGTCAATAACCACCTTAGTAAGGAACATCATGACAGTTATCAAGTCGATAACCACTATCACTATAAACAAGATAAAACAGGATAAGTATTCATTCACTCA…	Glyma08g06440	-322 to -315, direct; -28 to -35, reverse			-489 to -494, reverse				-171 to -176, reverse						-663 to -668, reverse	-480 to -485, reverse	-663 to -668, reverse			-267 to -262, direct; -333 to -338, reverse		-258 to -253, direct; -696 to -701, reverse
CAATTTTTCTTTCTTTTCTTTCAAAACCTTTCCTTCACCTTTGCTCCTTAAACCAAACGCACTCATTAAAAAAAAATAACAATCTAACTATATACAGTACTCTATAATTAAATGATAGTACAAAAAATTATTTTACAGTGATGACATATTCTAATTAGATTTGAAAAATTAATCTCTTAATGAATAATATATGTGTTGATATGTATTTTTTTTACATATCATTCAATTATAATTATAAATTATTATGTATGTTCATAAGAATAATTTCTAATAATTAATAGTAAAACACTTACACTAATAATGCATGACTCTTATATTCTTAATTTTTATATTATATTATATTATAGAATTTTAATTTAAATACACCAATAGTATAAAAAAGTATATAATTACTTATAA…	Glyma08g10220	-249 to -242, direct				-249 to -244, direct		-207 to -212, reverse	-32 to -37, reverse					-452 to -457, reverse				-257 to -263, reverse		-479 to -474, direct; -87 to -92, reverse
GTGTTGAAATGATTAGAGAGAGTTATTTGTTGTTTTTTCGTGAGTTCTAAATTCCGTTTCGGTGATATGATTTGTCAGGAATAAACAAATTCAATTTAAGTGATTTTATTTAATTTTTTATATTAGATTTAGATAATTAAAGACAACGGGTCAATTGTAAGTATAAATAAATTATGCATATAGTGGATGATTTTCTGTCGTTAGTATTTTTTACTTGGTTATATACGTATGTTTATGTTATGTGTATATATACAGTATATCATAACGTCCAGTGCTCAGGTTTTCTCATCCCATTAAATACCCCTTAATACTCTATGGAAAAATATGTTGAAAGCTGTTGATGTTTCATTAAAATAACAGGCCAGGGTAGTTGAACATAGTATTGTTTGATGAAGTAAC…	Glyma08g12170		-194 to -189, direct		-418 to -413, direct				-528 to -523, direct						-857 to -852, direct; -332 to -327, direct					-188 to -183, direct		-124 to -119, direct; -477 to -482, reverse; -847 to -852, reverse
AAGATAAAATTTTGCACCCTTCCATGTCCCCATTCAGACTCGGATACTACTTGTTTTCGCTCACCGGAAATTATTATTACTTTCTAAAAATATATTTGTATGTTTTTTTTTATCTAATTTAAAATTCAAAATTAATTTTAAATGTCAATTAATTGAGTAGGTCATAAAGATCTAATGGTTCATAACATAAATTCAATCTATTACAATAAAAAAAAAATGAGGTCAAGTCTCATGAAAAGATAAACATATATAAGAGAAATATAATCAATATATTTTTCAAAAACGGGACAGAGTCGAGTAATTACATATCAATTCTTGTCTCGCCTTGTTTTAAAAAGGCAAATAATGCTCATATATATACTTAATTAAAGTGTGTATTCTCATATAAGTTAAGGTAAA…	Glyma08g14130		-183 to -178, direct					-158 to -153, direct							-94 to -99, reverse					-498 to -493, direct; -449 to -454, reverse; -491 to -496, reverse		-775 to -780, reverse		-684 to -679, direct
GTGTTGATTTGAGACTGGCTGCTTCGTGTGCCCACTCTCTAATTATTATCATATTTTCTCCATCCCAAATTAATGTAAGCGTAATAGTAATCGTGTTAAAGTTAAATATGATAAAGTCTTATTGAAATTTTATGTTTATCTCTCTGAGTGAGGGAGAGATTTTTGTTGGGAGATATTTTTAAGGGGACATACTAAGGGAGAGATATTTACCATAGTTTTTAACATGATCTACATTTATATATATATATAAAAGAAAATTTAACCTTTGTTTAACATGATAATTATATGTTGTTTGTCGATAAAAAAATATATAAGAATATTTACTTTTGTTAACTACACATCTTGCTACATTTTTTTATAGTTGAGATTAAAATCTAGAATTCCATGCAAGCTACCTAA…	Glyma08g18470				-794 to -799, reverse; -824 to -829, reverse			-131 to -136, reverse														-66 to -61, direct
TAATAGAGTTTAGTTTTACTCAATAATCTATCTTAGACACTACAACTTGGTTATCTTAGACAAAACTATCTAATAGAGTTTGGTTTTACTCAATAATCTATCTTAGACACATCAACTTGGTTATCTTAGTCAAAAAATCTTGGATCTCTGCTAGTAGAGTTTAGTTCCAGTTAGCCATCTATTACGTATTAGTTTGGTCAATCTCGAACAAATTGTTATTTTTTGAATTATTTTCTCTCAATTTTTTTACTATTTTAGTCTTTTAGAGTATTTAAAAAGTACTAATTATTTTTTTCTCGTAATACCTGTAAGAAATAAATACACTAATATATATATATATATATATATATATATATATATATATATATATATATATATATATTGTAATTTTTTTAAAAA…	Glyma08g21650				-102 to -107, reverse							-273 to -266, direct			-580 to -575, direct; -828 to -833, reverse	-36 to -41, reverse	-828 to -833, reverse					-32 to -37, reverse; -120 to -125, reverse; -800 to -805, reverse; -868 to -873, reverse
CTATATGCCTGCTTTTGCCTAAACAGTCTGCCAATTGAATTATTATACTCCCCGTGATATGAACTGCCTGTGTCCACCTGATGTAAGCATATTTTGTCCAAAATGATTATCCATTAACACAAGTTGCCTCCCCCACGTTGCATCACCCATGTCTATGTGCCGCATGTCTTTCTCACATAGCTTGTTCAATGAACCTAATGCCCCACATAGCACATGAACAGAGCATGCATGTCACATACTCACATAAATAAACTCCACACAACACCACCACACGCTTGTTTGGATTAACTTTTTTTAATTTGAGAAAATTTTGCAAATTGCTCAAAAGAGATTTTTTTATAGCTTAAATGCCTTTTATGCAAAAGAAATATTAAAACCCATTTGAATAAACAACTTAAT…	Glyma08g28220				-116 to -121, reverse				-867 to -862, direct											-790 to -785, direct		-72 to -67, direct
CTTTACATCATTTGTTTTTCTTTTTGTATCCCATTTAGTTCCGATCCAAATTAATTCCAAGTCAATTTATTTAATTTAGATCCAAATTAATTCCAAGTCAATTTATTTAAAACCCAATTTATTTTGTTCTGACCCAAATTAGTTTTAATCTAATTTATTTTATTCTGATCCACTTTATTTTAGCCTCGATGTCTTTTTTACTAGAGGCTGGGGACTTGTGTACCCTTTGAGTCGAGTCCCTGATCGGGTAGCTTCGAGAATTTAATCTATCCTGATCCGTATGCCAAGACTTATCATGATTAGAATTGATATCATCAAACATGCCGTTATGATAGACCAAGATCACCTTCCTTCTTATATAGAAGATTCAGTTATCAAATGCATCAGATGATTAATTTA…	Glyma08g37240											-639 to -632, direct	-748 to -741, direct		-148 to -143, direct; -627 to -632, reverse; -672 to -677, reverse		-627 to -632, reverse					-872 to -867, direct; -140 to -135, direct; -900 to -905, reverse; -936 to -941, reverse
TAATTATAATTTATTTTTATATTATTAATTAGAATATTTTAATAATTAATGATTATATAATTATAATTTAGTGAGAATAAATATGATGATGTCATGTGATATATGCTTACCTGGTATTGTTCACGTGACAAAACTTTATTTTATATAATAAATAAATAAATAAGTAGAGTAGATTCATTAGTGGGGTAGAAAAAATTAAACTTACAATAAAGCACTGATAAGTAGAAAAAGATATGCCTTAAATTATTTTGGTTTTGCTGTTCTTTAGGTAAGTTATTTCTGTTTTTTAGGGTTTTGTGGAAGCCTTTGTAGCAAGTGATAATGAGGTTTGACGCACACGGAGAAGTTGCGATGACATTTCTCTGCAAGAAAGAAGAATGTCTCATCGTATAATTGTAG…	Glyma08g46040					-879 to -874, direct		-671 to -666, direct; -188 to -183, direct	-324 to -319, direct			-454 to -447, direct	-222 to -215, direct	-36 to -31, direct						-429 to -424, direct; -903 to -908, reverse		-45 to -40, direct		-622 to -617, direct; -531 to -526, direct; -79 to -84, reverse; -200 to -205, reverse
TTTCACCTACCTTCCATTTAGGAAAAAAATTCTCACCAGCTTTTTTCCCATGATTTCGGTGAATGGTTAATATCATATATATTTACCTCAAAGTAGTTTTTTTTAATAATAATATATGAATAGTAAAAAGGTTTTGATTTAAAAAATAAAATTTCACTTATACTAATATTATTTATTTAAAATATATATTATAAAATATGCTCTAATGTAAAAATTTTGTATTTTTTGTTCTACAATTTATACATAACACTAAAATTGATATATTACGTTAATAAATGAAGTTAACATTATCTTATTTTTATTTTCTGAATTTTAATTAAGTTGAATTTAAATTAAATAAATAATTTATCAAAGTTGCATATTAAATAAAAATAAAAAATATCATTAAAAATGTGGATC…	Glyma09g04630				-932 to -927, direct; -623 to -618, direct; -568 to -563, direct			-124 to -129, reverse	-563 to -558, direct							-995 to -990, direct; -149 to -144, direct; -309 to -314, reverse				-471 to -476, reverse				-475 to -480, reverse
AATGGTAATAAAAAAATTAAAAACAGTAAAAATTAAAAGGATAAAGTGGATAAAATTAATATCAATTTATTCTCTCTTTTATCTTATACAACTATTTACATTCATCTTATTTAAAAATTATCTTGTTGGGGCAAGATCTATTTTTTATGGGGGAAAAACATTTATTCAATATATTCAAGTAAAAAAATTTACTTTGTGGGGGCAATTTCCCCATTAAACACCATGTAGATCCGCCAATGTATAAGAGGTATTTGCAGAAAAGAGGAACATACTGTTTGAAAAATTAGAATTAATAATTTTTTATTCTATTTTTTAACAATTAATTGTTATGATTAATTTATAATTAGTTTAATAATTCAGTTAGTCATAACTATTTGTTAATAATATATCGGGAAGATC…	Glyma09g06770				-943 to -938, direct; -461 to -456, direct; -113 to -118, reverse			-129 to -134, reverse	-149 to -144, direct; -502 to -507, reverse						-638 to -643, reverse	-28 to -33, reverse	-638 to -643, reverse				-302 to -307, reverse
GAGACATTCCTATATACAATGATCTAATATTGGTAACTCTCTTCGTATAACTTCCACACAATGGTATCAACTATATTTTGATTTGTCGAAAAATACTTGCTCACCAATGTTTTTCAATTACACATGCATGAATGAAGTCATCACAATTAATAGTCTCAATCAAAATCACTCCTTTCAATTAAATAGTCCCGTTTCTTAGACTTTTAGCCTTATTCCCTTGGCTCTTAGAGAGATTCTCTTACTCCTCTTGAACCAAATATATCAAAATTTGAATTTTATGCCTTAATCAAATTTTACATAACAAGAAGTAATAATATGATCAAAATAAAACTCTAGCTTTAATTAGAAAAAGAATATAAAAATACCAAAAACAATCCATGATTATCCATCCATATTATG…	Glyma09g08330					-173 to -168, direct; -76 to -71, direct		-323 to -328, reverse	-150 to -155, reverse			-507 to -500, direct; -409 to -402, direct			-539 to -544, reverse					-880 to -875, direct		-12 to -17, reverse		-995 to -1000, reverse
AAAAAATGTGATTGAAAAGAAAATTTTCATTAAAAAGATCAATCAAGTTATTTGATGAAAATTAGTAATTAGTAAAACCAATAGATACTTCATATTAATAGCATGATAATAAAAAAATACATGTGTGAATAAATGAATATGAAAAAAAAAACATGCATGTTTATATTTATATGATTTTTTATTTTATTGGTAAAATATTTTTTAATTAGTTTTTAACTTTTGAAATTTTTTTATTATAAGTTATTTAACTTATTTACATTTTCTAGCTTTAATTATTATATAAGTTCAAAAAGATTTTAATTATTATATCTTTCCATAGTGTGTATCTTACTAACAATGTTATGGAATATCTTAAAATATTTTTAATCAAATTTAAAATAAAATAAAAATAACATACAC…	Glyma09g40130				-655 to -650, direct; -594 to -589, direct															-101 to -96, direct; -192 to -197, reverse; -876 to -881, reverse		-72 to -77, reverse
AAATTGTAATATGAATTGAACTGAAAGTAGTATATGATGCAGAAAGGACACGTGATTACATTATAGAAATTTTCTAATCGATACCTCTGGTGGCCATGTGCAAGCTCATGAATTGCGGACTGTAGCGCTGAATCTAAACCGGGAATAAAGAGTATTCCCAATAACTTACATATTGTTATTATTTTATACTATTAAACAAGTTTTTAAATTTTTGGATCACATTATTATTTTATTCAAAATTATCAGGTAAATGCATAAAATATTTCTACTTGTATAAATCTTATGATTTAATTTAACTTTATCTCTTCGGAAAATCTAAAATATTTCTTGACCGGAGAGTCAAATATTAATCTTTCTTAAATTCATTTAAGAAATCAATATTTTCTATTAGATGTTTTT…	Glyma09g41050	-148 to -141, direct; -947 to -954, reverse	-111 to -116, reverse			-952 to -947, direct; -425 to -420, direct; -148 to -143, direct		-227 to -232, reverse				-66 to -59, direct			-125 to -130, reverse	-66 to -71, reverse		-135 to -129, direct		-574 to -569, direct; -26 to -31, reverse; -901 to -906, reverse		-673 to -668, direct; -658 to -663, reverse
AATGCCCTCTTGGTTTGACAAGGACTACGTTTTTGGACTGATTTTGACGTGTGTGTTCTTTCTTTTCATTTTTATTTAAACATGCAACAAATACATAAAATAAAAAGAGTTTTGACATTTATAGTAATTTTATTTAAGGAGAAAGATCGTCTTTTTTTATGCAAAGACAATTATACCATTTGATTTAAAATAATAGAGTTAATCTAGGTAGGAACAAACTCAACTCACAAAAAAAATGAAAGTTAGAGATAATCTTGACACCTTTATAAGAGCATGAAACGATCTAATTTGCTTACTTCCGAATAAAACTCGCCATAAAGTTATGAAATTGAAGAAGCTTCTATCTAAGTTTGTGATTAATCCTCCAACTTATTGCATTATCAAAAACGTATTTTAATT…	Glyma10g00980							-956 to -951, direct; -461 to -456, direct	-521 to -516, direct			-667 to -660, direct; -509 to -502, direct				-485 to -480, direct; -789 to -794, reverse								-31 to -36, reverse
TATGACTTAATATGTGTTTTAGTTGGAACCAATGAAATGTCAATTTAACATATTTTTTTCTTCTATGTTCTTATAGTGGAAAGTGAAAAACTTTTGTTCAATGTCATAAAAACAGATTTTCAAACACATTCAATTAGATAATTTTAATGACTTTTTAAATAATTTCTAATGACTTGATTATTTTTTGTAGTCATTTAAATTTAGGTCAAATTTATTTTTTATCCTCAAAATTTAAAAGTAATTTTTTTTAGTTCTTAAGTTGTGTTCTTTTTTTAGTTCATAACAAGAATCAAAAGTGGGTTATTTTCATATTAGAGAACCAAACTTATATTATCTTTTAATGCATTTATAGTTTATATATGATAACTTTAACTTATGCTTAAATAAGTTTAACTTATT…	Glyma10g03820															-148 to -153, reverse					-401 to -396, direct	-792 to -797, reverse		-52 to -57, reverse
TTCTGACCATGGATTTAAACCTAAACTACTTAATTAAGAGAAATAAATTGTTATCATTTAATCAATGTTGATTATATATTATTTTTTTTCATCTAGATTATGACATTTAATATTTTGATACATGTATTAAAAAATATAATCAATTTGTTAAATTTTAAATAAAATATTAGATAATTTTTTAATATATCATTTATTTTTCTAATTGATGATTCATTTATTCTTTTTAAATACTATTTTCACTACTTGTCAAGAATAATTTTTAAAAAAATAACGCAACATTAATTTTATAAAATAATATTTATTTTAGAATAATTTTATTCTCTAAAAATTCATATAATTTGGAATGCTGAAAGTATGTTAGGAGTATTCAACAACAACAAAATGATTTTATGAGGAAAC…	Glyma10g04890																				-512 to -517, reverse	-998 to -993, direct; -317 to -322, reverse
TTATATGAATATTAAATAATAAGTGATTGATTGGAATAGTGATAGATTCAAGTCTTTTAAGTAAGTAATTGATTAAAGTTTGAATCTTAATTATGTATAGAGAAAACCGAGTTAAAAAGGATAGATTTACCTATGAATATTACCAGATTTTCAAAGAAGATTAATTTTGATGATCGACCACAATATTTTTTTCAATCATATGTTGCACCAAAATATATGAACATTTAATAACTATAAAAATATTCATTTTTTTTCTAAACCATTTGTCTTCTTGAGACCCGTTGATGATGCCTGATATAGGTCGTCTGTGCATAAAGGCAAAGGTGAGACCACATATTGAGGGGTCATGATTCTTACACACATCATGCATGCACTCAATTTTGACCCGTTACTTTTCTA…	Glyma10g10040				-44 to -49, reverse; -425 to -430, reverse								-250 to -243, direct		-610 to -615, reverse; -717 to -722, reverse	-125 to -120, direct						-620 to -615, direct		-281 to -286, reverse
TAGTATCTTACCACACGCACATAGAAGTCGTATGAAGTCAGAAAATTGACATTGAAGAAAACCACATTTAATTGACAAGATACGTAATTTTCAAATTGCAAAAAAGATGAATCATTCGGATAGTTAGTTGAACTTCCAGCAGTTTCTAAGGGGGGAAATATGACCTTAACCTGGACAGATGTCAAAAGCAAATTAGCATTCGTTCCCAAATGATGAAACTTTTCCAAACCATCATGGTTTTTAAAATCCATCCCGAAAAGCCAAAAAGAAGAGAAGGGCAGTTTTCTACATAGGGTACCTGGCTGGCAGGAAAAAAAGTTAGTCAAGAAAAGGAAAGGGCCATAGAGTGTTCAAATTTTTTAGTGTAATTACCAAAGCGGAACAAAAGAACCTAGAGAA…	Glyma10g28250			-268 to -273, reverse								-604 to -597, direct; -343 to -336, direct			-69 to -64, direct; -103 to -108, reverse		-69 to -64, direct; -103 to -108, reverse	-777 to -771, direct		-200 to -195, direct; -371 to -376, reverse; -499 to -504, reverse		-675 to -680, reverse; -960 to -965, reverse
TTAAACCATAGTCTTTCCAACAACGAAGGGAAGAAGATTGCTCTTTTTTTTTTTTAATTAAGAAATTTTTAAAAAGCGATCATCAAGTCAATGACTTTATTAGTCTTTTAACCCTCAATTTACAAGGCAGAAATTCGAGTATTATTTTTTAAGATTATCTGCTCCAAAGGGTGTCATTGTCCAAACAGGTTATAATGATACGGATATGATTTTGTTGGTTGAATTATGGATGCACTCATACAGATACACACTTACCCAATTTTGCTAAGATAATATATACAAAGAACAAAACTCGAAAGATGATCCCTTCCTTCCTAAGTACACAGAATTGGGACACGGAGACAGACACATACTCTTCCTATCCTAATGTGGTGTCCACAATATGGCCAACCTACCCAT…	Glyma10g28290				-250 to -245, direct; -101 to -96, direct				-416 to -421, reverse							-614 to -609, direct						-910 to -915, reverse		-657 to -662, reverse
TCTATTTTACATTATAAATGTGCATATTAAACTCAATTAATATGATTTGACAAAAACTTACTTTTCATAAGATAATTTAGCGTAATATTAAATAGAAAGGCTGGCAGAAAAAGGATAGAGGAGAGAATTTTTTTATCTTATACTTAAACTAGAATAGTGATTGGTGAATAGGTAGAAAAGACCGGAAAGAGTGCAATTACTAGCGCACGAAGAAAATGCTTAAATGCGAATAAAATAGCCTTCTCTCTCCCTTCCTATCCGTGGAAATTATTAATTATTAATTACTTATTATTATTATTATTATTATTATTATTATTATTATTATTATTATTATTATTATTATATCAATAAATTATATTCAATAGATATTATTCAATGGATAATACACATTGATTTTAT…	Glyma10g34780				-307 to -312, reverse; -333 to -338, reverse; -631 to -636, reverse							-31 to -24, direct
AAATGCAGTCATGCTAAGATTTAAATTTAGAACCACAGAAACAGAATCTAGCTATGAAGATTTAGTATCACTTAAGTTTGAACATAAATGAATTGGATTCTCATGCATGTATGTGGATGTCATTTGATCGATCCTTAATTTTTTTGTCTAGTTACATCCGCGCGCTGGAGGCATAGTTTTCTCTTTTTTTTTATTTGAAAGATAAGTGTTAATGAGAAGGATTTGAACCTAATCTACGACCTTTCCATCCTGTTTTCTTTCTTAATCACATCAAACCAACCTTATAACTCCAATTCTAAAGGCATAGTAATAGTAAATTTATCCCTTCATGGTTCCCTTTGTTTCTTTGCGATATTACGAAATTCAATTAAAGGGAAAAGAAGGAATGTTTGTCGGATC…	Glyma10g36110				-645 to -650, reverse			-551 to -556, reverse	-256 to -251, direct				-454 to -447, direct			-725 to -720, direct; -68 to -73, reverse; -113 to -118, reverse				-80 to -85, reverse; -90 to -95, reverse				-25 to -20, direct
CAAATCAATTTAATTCAGAAAATTACGGTAGACAACAGTTCGGTTCTTTCTTTCTTATAGATCAGACCTGTTGTGGTGATCTGTTAGAGACACTATATAAAAATACAATAGCTGCATAGATATCCAATCAATTAAATGCCATAAAGAATGAGAGTTGTTACGATATTCATAAGATCAAGAATTGTACAATTGAGGTTTTCTATTTTTATTTTTTGTAGTGGAATTGTAATAGGTTGTGATCATGAAACATTAATCCTCTATATATTGGTTTTATATTTTAAATATTTAAAATCTTATTAAATATAACAATGAATATTAAATTAATAATCGAAAACTAAAGTTGGGTATATCCTTTTAAATTAAAAAAATTACTGGTTGAGTATTTTTTTTTATAAAAAT…	Glyma10g38630				-574 to -579, reverse; -834 to -839, reverse			-166 to -171, reverse								-329 to -324, direct						-67 to -72, reverse		-909 to -914, reverse
CCACTTTCAAACATTCTCATACTTAAATGAGTACTAGTTTGCTAAAGTAACCTTCCACCTACAAACCATGAACCCTAACTCCTAAAACAAGCAAGAGAAATTCCTAATTTTACTCTTTGAATGTATGCTTAGGACATTATGTTGCATAATGCATGTATAGAAAAATGGAGGTGATTTATGAGGCAGGTCAAGCAAAATGATGACAAGTTTTGTCTGTCTATTAATTGCTTTTACATAACCCAAACATAAAGGAATTGTCCATATTTGTGTCAATAAGTAATTTCATAACTTATGATGATCGAATGTTTCAAGAAATGTGTAAAATTCGACATTTGGTATTTAGATTTCTAAATGACATAAGTCAAGTGTAGTGTCTACCTGTGATCACAATAATAAAAT…	Glyma10g42450								-115 to -120, reverse				-694 to -687, direct; -39 to -32, direct					-69 to -63, direct				-437 to -442, reverse; -636 to -641, reverse; -810 to -815, reverse
GACCCTATCTTTATGGACCATGAGGGTGTCAAATCTGAACCCCTAATCAAATCAAAATATACAATAAAAATTCTTGCCCCTGCCCCTATTTTTGTTTTGGAGTAAATTCATTTGGCTATAATCAAGTCATTCAAGTGAAATTCTTCATGGCTTTAATTTATGTCTTTGATAAACAAATAACAATGGTGCTTCCACTGCTCCTCCACACTTATTGGCCTTTGACTTTTGCCAACTTGCTTCTAGATGTTATGCTCTTCCCTTTATCCTCATTTCTTCCCTCTTAATAATTAACTAAGCAAAATATTTTAATTAGTTACATGTAAAGTTGAGATAATTTATATAAATCATAGTTTTGATTGAAATGTTACTATATGTTTTTAATTTAAGACTATACATGTT…	Glyma11g02050				-585 to -580, direct; -403 to -408, reverse				-45 to -40, direct						-563 to -558, direct	-318 to -313, direct	-563 to -558, direct					-782 to -777, direct		-67 to -72, reverse
TTATTCCTCTTTTTAGTTTTTTACCTCGTACATATATACAGCCCAAAAGTGTGGTGTATATGTATCCTTTTTCATCCAAATACAAATATATGCTTGCATTTAGTTTCAACCTGGAATCAGCACAGTGCTGCCATTGTAACTGATTAGTAAAAAAAAAATCCTTTTTCGCATAGGAGGCATCTACAGAAACTCCTTTTAGCTTTTAGGAGACGTGATCTCATTTTCCTTTTAACCGATTAGTAAAAAATTAACCACAACCATTTAATTTGTTTTTAATTCTTTCCAATATACCGAAGTCGTGGGCTTGTGGAATGGTTCTATACTTCAACTAGGCATATTCGTTTGTCTAACTTTCCACGGTACGTAAGCATTGATAAAAAAAAGTTGGGAATTATTGTT…	Glyma11g03300	-265 to -272, reverse							-259 to -264, reverse						-864 to -859, direct		-864 to -859, direct			-334 to -329, direct	-700 to -705, reverse			-55 to -50, direct
ATATGGTGGTGGGGGTAGCAGGTATAGAATACAGGCTGGACTGACAGAAAAGCAGTAATGATTCGCCTTCTGATTCGGCGACCAATCTTGTCGTTTTTGGCCAGCTCAGCCTACCGGTGGGGCCCTGTTACTATTTTCCCAAGAAAAGGACGAAACTTAAAAATCCCACACCAAATGCTCTACAGCCTGGAGTCCTCAGTCAAACTGAAACCAAAGCAGAAGGAACCTCACCCAACTCCAACCCAACCGTTATCATCGTTATCTCATCCTTTTCTTTCTTTCTCTTTAAAATGTAAATTATGTCTCTCTCTCTGGATATTATTAACTTCTAAAACCCTTCTATTCACATAACTTTTCTACCTTCTCCTTTCGTCGGTGAAATTATGTCTCTCACTTACA…	Glyma11g05550			-624 to -629, reverse	-523 to -528, reverse; -537 to -542, reverse; -681 to -686, reverse										-749 to -754, reverse	-891 to -886, direct; -763 to -758, direct			-122 to -116, direct	-442 to -447, reverse		-798 to -803, reverse		-163 to -168, reverse; -700 to -695, direct; -616 to -611, direct
TTCTAATCTCTTGGGACTTATGCATTCAAGATTGCACAATTATATATCCATTGAGACAATCGGCTTGGGCATCTTAACAGCCATAGAACATAGACTAAGGAAGCTTTGAATTGACTCCTATTAAGACGTTATGTAACTTGAGGATAACGTCCTTTGAGATGTGTCTGAGAATCTTGAGATAGTCGTTACACTAGTTATAAATAACTGTCCCTACAAATACAATATGACTGCCTCGTCAATAGGGTTAAAGGTATATAAGCCTAACGCTAAATCCTAAGAGGAGAAATTACACTCTTGAATAGTTTTTGAGCTAGATCTCATTCTTGTGAGACACCATCTAACTACGAAAACACTTTTCATAGTAAAAATCAGTCAGAATCATATTAATTTCTCCACCCA…	Glyma11g05810		-51 to -46, direct; -480 to -485, reverse			-498 to -493, direct									-799 to -794, direct; -411 to -406, direct		-799 to -794, direct					-890 to -885, direct; -122 to -127, reverse; -625 to -630, reverse		-668 to -673, reverse; -943 to -948, reverse
TTAATGGTAAGGGTTAAACATATTCTTTTTATAAATTATTTTAATACATTATTTTTTATTTAACAGCTTCAATACATTATTATTTAATAATATTATTATAAAAAGTTCATTAAATAAAAGTAAAAAAATATTAAATAAAATCCAACGTACTCAAGTCATATAATAATAAAATTTATATAAAAATTATTTATTAATAAAAAAATATATATATTGAAATGTGTGTTGCTAAATGTAGAAAATAAGTTTTAAGATTATATATATATACTCAGTACCTTTGCATGCGGATGTGGCCAATTGCGGATTACATATATGCGAGAAGAAATATATCCAGGGACCAGGTATTTTAATAATTCAAAATTTAGATGAAATAAAAAAAAGTCACCCACTTTTTTTATATAA…	Glyma11g06940					-429 to -424, direct
ACTTTCTATTCTAAGAATGTTAATTTACTTATGCATAAAAGATAAAGAACACAAATTTTAACTCGTACGTGGGGTCATGCTACCAACCTTTGGGGTTGGATACCCCAACCCAAGTAAAAAATTAGATAGGTTGTAATCAGCTTCATATAATATCAAGTAGCATTGTACCAGGAAAAAAAGAAGAGAAGAAGATAACTACACTTTATTATCTTCAAGAAATGTTTAATATATATATATATATATATATATATATATATATATATATATTTAAAGAAACCATACTTTTATTTCAAACTTGTTTTTCAGGGAAGTTGAAAAAACATTATATTTGATATAAATAAAACTGTTACCAATCGTTCTTGATTTTATACGTAAGGATGTGTGTTTTACTTCTGTGAT…	Glyma11g10220				-852 to -847, direct			-499 to -494, direct; -41 to -36, direct					-790 to -783, direct			-918 to -913, direct; -896 to -891, direct; -902 to -907, reverse						-366 to -371, reverse		-125 to -130, reverse
TAATGTAAAAAATATAAAATAAAATAATACACTTTATAAATATAAGATACTTTATTTTTTCTATAATAAAATAGAACATTTGTTCTTAAGAATAAATTCGTTTGTCATCATTCTTTCTCAAAATACCTTATTTTATTATTATTGTTTAGTATTTTTTTGTATTTTTATAAAATACTAAATTATTGATTTAAAAAATAGTAATAAAACTTAGTTTTCTTTGAATTCCAACTTTTTAAAATAATATTTAATGTTTTATATTAAATTTTATTTTCAATCTAATTCAACTACTAAATTATTGATTTAATTAGTTTATTTTAACTTTATGTTAATTATTTTCCTTTGAATCTTAATCATTTATATTCATTCATTTAAATATATAATTATGATATAATTTTAAGT…	Glyma11g12240				-273 to -278, reverse; -387 to -392, reverse										-95 to -100, reverse; -430 to -435, reverse					-336 to -331, direct	-61 to -66, reverse	-380 to -375, direct; -392 to -397, reverse		-339 to -344, reverse
ATTGCAGCATAGTCATGGAACTTGGTCTCTGCGTGGTCGCGAATTTTGGTATGCAAGGCAGGCATTTCTGAACAGTTACCATTTCAATTTGGAAAGAAACAATGATAGCTTCAAGGAGAAGTTGAAGAAGTCAGTGAAGGAGGTAAATGAAGCTGCCATGAGAATTGTTTTGGGCACGAGTCATGTACAAGAGAAGGCTTGGAATCAGGGCCTATAGGATCACTATGACTTTACCTTCTACATTTTTTGTTACCATAAGATGCTTTATACCATGGTTGAACAGAAGGGAGATTATGTAATGTAAAAATCTATAAAGTATCAAGTGGATTTATAAGTTATAATGGTTGCTTTCAATTAGGAAAAATAAGTATTGACCCTGCTTGTGAATAAAATAACAAA…	Glyma11g13570				-113 to -108, direct			-94 to -89, direct; -270 to -275, reverse							-309 to -314, reverse; -923 to -928, reverse		-923 to -928, reverse	-426 to -432, reverse				-630 to -625, direct; -132 to -137, reverse; -867 to -872, reverse
GGCTGGAAAATGAAATGATAGTTTAATGATTTCATTTTTTTTAGGGCAATTGAATTTGATGATGATGATGATGATGCAGCGGTGGAAGAGTGAGTGAGGCTGGCATTAAAGTCATTTCACCTCGTATACTTCCCATTTTATCAAAACCTACCTTTACTTCTAAATATAGGATTAACTTGTGTTCTTTCTCCCTTCGGAAGCCCCCCTCTGCCACGTTCATCTCCCATTTGGTGGTTCCTTCCCAAAATTGAGGGCATTCTAGTAAAACTCAAAACACCAAATCTGAGAGCTGGATTTATGGCTCTGTTCACTTCTCATTGGCTGCACCTCTTCACAAACTAAATGGAATGCTATTTTATAATCATTTTTCATCTTTTCTCTTGAACCTTCCTTCACCCA…	Glyma11g13960								-789 to -784, direct			-618 to -611, direct; -110 to -103, direct	-395 to -388, direct		-200 to -205, reverse; -366 to -371, reverse; -416 to -421, reverse	-854 to -849, direct		-571 to -565, direct		-447 to -442, direct
ATAAAAAACATTAATTGTATTTTCACAAACATAGAACACAAAAAGTTTTAGAATAAAGAAGAGAAAAAAAGTTTCATAACAAAGAAGAGAAGAGAAAAAGTTTGAGAATAAAGAAGAGAAGACAAGAGAAGGGGTTTGACAATAGAGGCCAGATAGACAACGACCACCACAGCAAATGCGACGACAACGATGCCATTTCAGTCAATGAAATACGCAACAGTTTGTCAACGACGACGCCATTACGGTTGTCGTCGAAACCCCAAAACAATCGTCTGTCAACGACGAAGACACTAGCCGACAACGATGCTATTACGACCAACCAATAAACACCATACCCGTAGAAAAAAAATTTAAAAAAATGTAAAAAGATGACACAATATACGATAAACTCCAAACTTG…	Glyma11g33180			-707 to -702, direct				-42 to -37, direct				-464 to -457, direct	-517 to -510, direct; -459 to -452, direct			-685 to -680, direct; -539 to -544, reverse						-796 to -801, reverse
AAAAATAATCTTTCATCAGTTAAACCAATTTTTAAGATTTACCAAATTTGAAAAATCAAATACCTGTTTTTGGAAATTATTTTTTATTATTAATAAAATAATTTTTTTAATTAAATTATTTTTTAATAAATTTATATATTTTCAGAATATTTTATTTTTATTTAAAAGTACTCATTTATACAATGTATAGGATATTTATTATTTTATATGATTTAATTATTTTCTTGTCAATTAGATAGCTTTTTACAAAACATTTTCCTTCAAATTAATGTAAATTGAGATTGAGTGGTCTAAAGTTTGGTGTTTCAGCTTTCAATTCTACATGAAAATCCCAATATTACTTCAAGATTCAAAGATTGTAATGTTACCTTCGTTTTTTTTTTCTTGTGTATTTTTTCT…	Glyma11g34930				-454 to -449, direct; -165 to -160, direct; -805 to -810, reverse								-198 to -191, direct		-145 to -150, reverse; -979 to -984, reverse		-145 to -150, reverse; -979 to -984, reverse			-251 to -246, direct
AAAATAATATTTAATGTTTTATGTTAAAAAATTTTTTCAATCTAATTCAACTAGCAAATTATTGTTTTAATTTGTTTTAACTTTATATTAATCATTCATATTCATTCATTAAAGTTACTAATTTGAGTTCAATTCCTTAAATAAAATTTCGGATTTAATATGAAAAAAATATGAATGAAAGTTAAGATTTTATTAAAAGTGATTAGTTAAATCTTTTCAATAAAAATTAGTCACTAATAAGACTGATGCATAATTCATACAAATGTGATTGTAAAGAAAGAAATTCATTCATTTACTTAAATTATAAAACACTTACAAAGCATGGAAAACTTTGTTGCTTAACTATTTTATCCTATTAGAAATTATATAAAGTGAGTTAAATTAAATTAAAATATCTTT…	Glyma12g04440				-610 to -605, direct																-53 to -58, reverse	-325 to -330, reverse
GTCACTAAATTGTTAAGTTCAGATATAAAAAGAAAATTAATTTTTTTACATGTAACAATTATTAGTTGTCATTTTATAAAATTTTAATTTTTCATCTTTTAAGAATTTAATTTTCAGCGTCTAACAAATTCATTAATAAAAGTGAATTTTCAGCGTCTAACAAATTCATTAATAAAAGTGAGTATTTATCCTAATATTTATATTTTTCTAAGACTAACAATTAAGTTTTCCATACATATCACTAATATTATAGATTAGAATCCTTTAGTGTATAATATGACAAGACATCAAATAATTAATCTGTATGATCTCTTTTTTTAATTATATTTTTTTTCATTCACAAAATTTAAACTTAAGACATTAATTAAAAATTTCAAATCAAGATCTACTTAAGTCAAT…	Glyma12g07800				-100 to -95, direct; -80 to -75, direct							-857 to -850, direct; -510 to -503, direct				-57 to -52, direct						-211 to -206, direct; -603 to -608, reverse
AATTTAATAAGAGATAAACATAAGTTTGGAGCAAAATAAAGTGTGCAAAAGTATATAGGCTCTTCCTTTTAATTTGCAAAACTGAATTTATATATTATTAGATTTACTTCAAAATTCATGTATCACATTTTAAACTGAAACCAAACATGCACTAATTAAAAAAAAGTTACTTATTTTATTAAATTAGACATTTTTCAACAAATATTTTTAAAAAATGATAAGTATACAGTGATATTTAAAAAAATCAATTTTTTATTTAATAAAAATATATCATGTATAATAAACTTATTAAATTTTATATATTTTTAATATAAAAAACTTGTTCACTTTTGTATTAATTATATTTTTTTGCCTATTAATTATATTAAAACTATCATTCTTATAATTAATTAATATAAA…	Glyma12g13300				-765 to -770, reverse	-246 to -241, direct						-264 to -257, direct						-8 to -2, direct	-1 to -7, reverse	-275 to -270, direct		-463 to -458, direct; -324 to -329, reverse; -407 to -412, reverse
AAAGTTATATTTTTTGAGTATTTAATATAGTTGTGTATCAAATATTCAAACTTTAAATTATGATTAAATTACAATAATTTTGTGTTAGTTGATGTATGTGCTGAGTCATATGTAAAAAAAAATGTTATTTTTATACAATTAAAATTCATAATAAATTAATATTATTGAATTTATAAATTATATTATGGTTGAAATATATAATAAATAAATATTTTTAAATGTATAATTATATTTTATATTTACATTACATAATTTAAAATACAATATAAAATTATTTTTAGTTACTATAAAAAATTATTTCAGTTCAATCCTATATATAAATGTATGACCCTATGTGCTTTCTCATATCTCGATTTTCATCACTCTCTCTCACATTCAATCTCATTTGAATATTTTCAT…	Glyma12g16560														-274 to -269, direct; -118 to -113, direct		-118 to -113, direct					-287 to -292, reverse
CCTAATAAAGTGAAGGAAATCCGTAGTCTCTTAAGAAAAAAATTAAATACTGAGTGGCTGAATCAGGAGCTACACAGCATTTATTTTCAATAGGGGTTGACGTCCCAATTATATTTGGATAAAGATTCTCCTGAGTTATGATGCATTGGTGAAGTTCACATCTTCACCTTTCATTTACATTAACCCTACTTTATGATAATTCTAGTTAAATAATCAAACGTATCTTACCGTTGAGATTGAATAGAGTTTTCGTAAGACTGTAAACGCTCTTATTCTATCATATTTATACATAAGAAAATAAAAAAAATGAGAAAATGGAATCGTCCTTTGGTCCCATTCACGTGTCAACCTTTTATGGTTTGGAATCTTACGTGCCGCCCTCTCAATGGCCAAGTTCTA…	Glyma12g22790	-662 to -655, direct				-662 to -657, direct		-903 to -898, direct		-627 to -622, direct					-768 to -773, reverse			-638 to -644, reverse				-5 to -10, reverse; -181 to -186, reverse; -531 to -536, reverse
TTTAAAATATTTTGAAAAAAAAAAATCCACCCCACCTAAAACAATTTTCTTGACTCTCGTTTACCTACTCGGACACGTGTTCACCGCCCCCTTGAAAAAGCCTCACGTGAAAAATGATGACGACTAGAATTTTGGAAAACATACTCACTGTATGTAAGAAGAAGAAAGAGAGAGGGAAGCTTTGTTTTTCCCACTTTTATTATATAACTGACGCGTGTTTGCCTTATCTCCATATATCACCTACACGTTTAAGAAAATTCGGCAATAAACAAATTTATAACCATCTATAATTCTTAAAAAAATATCTATAAAAAGAATCTATTATTAGTAGTAGCTGATTTTAATTTCACATTAAAAGCACAACAATTTACCTGACTTTTTCAACAATCATAAATACTT…	Glyma12g22880	-922 to -929, reverse	-789 to -784, direct		-700 to -695, direct; -281 to -286, reverse	-927 to -922, direct; -897 to -892, direct		-792 to -787, direct	-757 to -752, direct			-748 to -741, direct; -243 to -236, direct			-796 to -791, direct	-243 to -248, reverse	-796 to -791, direct					-951 to -946, direct; -629 to -624, direct; -494 to -499, reverse		-51 to -46, direct
GTCCTCGATCGATGGTATCTAGGGAACATGCGATCAAAGGACTTAGTCTGCTAGCAGCCACAAGGCCTTCAATCTTTGGAGCAGGCCTGCCGAACTTAGTCATCTTCCTTCCATGGGAAAATAGCTTAAGCTCTATGACGTTCCTGGAAACAATAATATCGATCATGTAACATAAAAATTATAAGTTCTAAGCTACGTGCTTTATGTTTTTTAAGATTTACACACCTCTCCATTCCAGACTCTCAAAGCAACGTGATTTTCAAAATCTCTCAAAATTGATGTGTCATGGGATCCGCCTGGAAAAACCCTCAACATCAGTAACAGCCTTTTCAACAAGTGGTTGTTGCTGCTCTTCATTTAATTCCTCTACGACCGTAGGAGGATCCTCAACAACACGCG…	Glyma12g23950		-602 to -607, reverse		-846 to -841, direct; -425 to -420, direct; -267 to -262, direct; -362 to -367, reverse			-865 to -860, direct	-746 to -751, reverse						-99 to -104, reverse		-99 to -104, reverse		-461 to -467, reverse
ATACACCAAATATTAATTAGTATATCGTTAGTATATTTTTTCAATAAATAAATAAATATACATTATAATACTATAAAAACATGAAGTGCATGTCTGGATTATGGGATTCTACCGGATATTATGTAACATTATATTCTTATGCATCTCTAGTCATGTATTATTGTTAAAAAGAATGATAATAATACATTGAGACTAGCATGTGGTTAAACTTATGATCACATTAGTCATATATGAGATTTAAAGTCTTCACATAGGTACATATTAGAGTAATAATATATTGGATTCTCCCATTGAGAATGCTACATGAAACATTACATGAATGTCATAATAATAGAGTCTTTTTGCCTAGAAGTCTCTATAAGAAATGATATTTTGAAACAATTAAACATCATGAGTAAA…	Glyma12g29021				-629 to -634, reverse; -881 to -886, reverse				-277 to -272, direct; -301 to -306, reverse											-68 to -63, direct; -799 to -804, reverse
AAAAATATCACAAAAAGACATTACATTAATAACATTGATTATTTAAATATTTAACAAAATATGACGAAATCATATTAATAAAATTTATTTATAATTTTGTGATATTTTTTAAATGTTATCAAGAGTTTTTAGAAATATTTTTATTAAATGCCAGACGTGTTGTGCACGTCCTAGAATTATACACCTTCAAGCAGAAGATTAAGTTTAACTAAGCAATTTAATCAAAGGTAGTTCTACTCAAAGTAGGAACCATGCTATAGTGCTTATGTCATATACTTGTATGCTACATATACCCTCCTTACTCCATAGTCTTTAACCGAATCCTATACTTAATCACATGCTACTCGTGTCTTTTTCTTTTCTTGTTGATATATATATATAATCACTCCATCTAGATTA…	Glyma12g30270			-297 to -292, direct	-997 to -992, direct; -895 to -900, reverse			-208 to -213, reverse	-543 to -548, reverse						-138 to -143, reverse		-138 to -143, reverse			-666 to -661, direct		-496 to -491, direct
ATTTAATTATTTGATTATATATATAACTTCTAATATTTTAATTAATTTGCAACAACTTATCTCCTTAAAAATTAAAAAATAATTTTTAATTTTAATATTATAAAGAAATGATAAAGAATTTCTGATTTTATATTATATAAAATAGATCGTAGTTGTTTTGCTTTCTTGTCATATGTTTCTTGTTTTTCAACAAAACAAATTATAATTTAAAAGGTTTGAGAGCAAAAGACGTGACAGACAAAAAGTAACTTCGGTAAGAAAAGCAGGGCAGACAAAAAAATGGTTTAAAATTGGACAAAAAGTGAAAAAAATTTCAAATAATTTAGTAAGGATATAAATAGAAAAAGAAAAAACTAATAGATTATAAGCTATAGACTGGTAGAACTAGGTTATACAAAT…	Glyma12g32280							-333 to -328, direct												-244 to -239, direct		-2 to -7, reverse; -126 to -131, reverse		-370 to -365, direct
TAATTTCTCAATCAAATAATAATATAGTTAATAATATTACTTCTTTAATTGTATTAAGGTTTTTGGTCATTAGTCTGAAATGAAAGAGATAAGCCTGTGTGTCCATATAAAAAAATAGAACTAATGATTGGTTTGTTCACGATTCATACTTTAGTTGACGACATAATACTGTATCATATGAAAATATAATAACCATGATAATATAGGCATATGTGATGAATGATGATGATCAAACATCAAAATCAAAGTACTTAATTTTTCTTATAATTTATTATTCAATCAGTTTAAGTTTCCATGGCTGCAATTAACTACGTGGCCTAACCAGTATATAATTCACGGTTTCTTATCCGTCATATGTTATCACATCTCTTTTAAGGTTCAACTACTTCACTCCTTCAG…	Glyma12g33320	-691 to -684, direct		-535 to -540, reverse	-560 to -555, direct; -206 to -211, reverse				-268 to -273, reverse			-262 to -255, direct						-684 to -678, direct; -224 to -219, direct	-677 to -683, reverse			-317 to -322, reverse; -394 to -399, reverse; -421 to -426, reverse
TGTAAATTTTAAAGTATTAATAAAAATATCATTGAAAAACTAAGTTATATGTAATTTTGGCTATAATAATAATTTAATTAGTAGCATTAGTAAAGTTTAATTTATGGTGAGTGTCTCAAACTATAGCCAGTGTATGCTAGGCAGAAAAATACGGATGTACAAGTGAATTTAATTGATTTAAGTCAAATTCAAACCCAGCACGACAACAATAACTAGCTTGGTTCATTTAATGTAGGGTTTATTAAGAAAGTGAGCTCATTTTCTTACAAAGCTCCATATATTCATTTTTTTTCTTTAGTTCAAAAGATATTTAATAATGTAAAATTATATATGTTCGAGTGTGTGCAAGAGTATGTGTGTGTAGTGGGAGAGTCGATCGGGGCATATATAATAAAAATA…	Glyma12g34650	-70 to -77, reverse			-976 to -971, direct; -514 to -509, direct; -455 to -450, direct; -690 to -695, reverse										-348 to -343, direct		-348 to -343, direct			-273 to -268, direct	-802 to -797, direct	-526 to -521, direct; -24 to -19, direct; -234 to -239, reverse; -815 to -820, reverse		-889 to -884, direct
GATTAACACGTGTCAGAAAATGACTCGTTGGCTTCTCTTTTAAATAAAAGCATAAACAGTAAGAAATAATTGAGACTGCGGTAAATATTACTTTAACATATCAAATCAGATTCATGATACCTTTTTTTTATTATAGATGCACTGATAATTATACTATAATAACATAATCATATTAATAATATTTTTTAATAGAAAATTTATTTTTAATTCATTAATTAAAGCACTAATTAAGATTTATTTAAAGATTATTTCATCTTGTTATGTTTAACATATTTTAATTGTTCATAACAATTTCCAAATATATACATAGCTGAAGGGAGTTGCCCAAATGATCCAATGTCGATTTGTAGCAAAGGGCACGTGTTTCATGCGTACGGATAGGAATTACTTAAAAAAAGT…	Glyma12g35000	-994 to -987, direct; -92 to -99, reverse	-312 to -317, reverse		-426 to -421, direct	-994 to -989, direct; -643 to -638, direct; -97 to -92, direct										-173 to -168, direct				-6 to -11, reverse		-580 to -585, reverse
ATGAATATAAATGGATTAAATTTAAGTTCAAGATTTAAATGAATTTAGTATAAATAATTATCTTCAACCGTTTCTGTCAATCCATATATTGGTAAATATAAGAATATTTACTGTTTTAAACACGAAAAAATTCGATTTTAGGCCATATACCTAAAACCATGATCAATACTGTAGTAAAGATCCTTTCTGAAACATGCATTAATTTTGTTTTAGAAACGTGTAGTAATTTCTTTAGCTTGAGTTTATGTCAACTTTTCAGTTGCCACACCATTAACTCCAAATAAATACCAGTCATTTTACTGAAATGCCCCTCCTAAACTCATGTATAGCCCCAATAAATCACGCATGGAACGTGTGCATGCTCTAATCTGGGAATGTTGTGAGTGGCCATATTGCTGA…	Glyma13g00310								-646 to -651, reverse; -781 to -786, reverse						-14 to -9, direct; -592 to -597, reverse; -739 to -744, reverse		-14 to -9, direct; -592 to -597, reverse					-420 to -415, direct		-131 to -136, reverse
AGTTTGCAAGGAAAAAGAATAAAAAATATATATTCTTATATCGTTATAAGCATTAATAAAAAAATAATAAAATATTAGAATAATTTAATCAATTGAATCTTTTTTTTAATGTATTCATGACATTATTCTAAAACTTTTATTAATAACTAATGTTCAAAGTATAAAATGTGTGACGATCACTTTTAGTGTTTTTTTTAATTATTTTTTTTTTCATATGTAAGATTTTAATTCCGAATCATATTTAAAAAGATAGAATAAGTATTGTATGGACTAACCACCTTATTGGTAATCGATCTTATAAAAATTTCATTAAGAGTGTGTTTGGATGGAGGAATTTAAAATTTTAAGGAATTTTAAATTTTAAGAATTTTAAATATTTAAATTGAAATTCTTTTATTT…	Glyma13g11570												-453 to -446, direct		-264 to -269, reverse		-264 to -269, reverse		-724 to -730, reverse
AAAAATTAGAATTTTAAAAAATTGAGATTAGAAATTTAATTAATTAATAATAATACCAATAAGAATTTGTTGTAATTGCAATATACTCAGTGCGTAGTTAGTAGAGCTGTAGTATTTCGTTATTACAATTATATCACTTTATATTATTATCATCAAAATTAAAGGATGTTACCTTTTTTTAAAAGTATGTTAATTTCTTTTTTAATTATCATGAATAGTTTTTTTATATATTTAAGTCGGAAGAAAATAGTGTCTTAATCACAATGGTTAGTATTAGTAAGACAATTTTTTTTTCTTAAAAAAGCTCAAGAGTCATGATTATTAATAATTTACTTAATTCCTATTATAATTATCATCTTAGATTATTTTATACTTACTAATAAAAACTAACAAATAAAT…	Glyma13g17180					-13 to -8, direct													-736 to -730, direct	-131 to -136, reverse		-109 to -104, direct
TCCTGATACTTCTATATAAGTCACTTTTAGTCATCATAACATATCTACTAGTTTATTAATCATTAATTTTTATTAATAAATTTAATTAATCATCTTTAGTTATTTTTAATAACATTTTCTTTATTTATAAGATATGAATTCAAATTAATTTTACTTAAAAAGAATAAAACTCAATACCAATCCGACCAACCATCCAGTTTAGTGATAATTCATTTAGAATATCTTATATTTTATTTTAATATTTTAGAAGATAGAATAGAATTTAAAATACTTCTAATGTTGACTTTGGAATTTTATCTAATTTGTTTATTTAATCTTTTAAAATCACAATATTGATAGTAAATATTCAAAATTAATTGTCAATTATGTCAACTGTGTTAAAATTAATTTGTTAGTAGA…	Glyma13g20510				-783 to -778, direct; -524 to -519, direct										-631 to -626, direct	-815 to -810, direct						-721 to -716, direct
CCATGTAAAAAGTAAAGAAAAAGAGCTATGTAATAATAATATAAAATAATTTTATATCAATATTTGATCATAAATATTATTTTACTTTGTTAGTGTATCAAAGTTAAATCCTAATAAATAATATATAAAACATGAATTAAATGTTAGTGAAAAGTATATTAAAATTTTGCAATATTTTAATTTTAATATTGATTAAATTACTCATTTAGTCATTATTATTTTACGATTTATATCTTTTAATTTTTATATTTTGATACTGATTTTTTTAGTTTTAATTATCTTTTAGTTCATAAAGTGATATTTTTAATTCTTATAATTTGTATTTTAATTAATTTTTAGTTCTTACTATAAAAAATATAAAAATAATTAGTTATAAATTATCAACTATTTTTAATTACA…	Glyma13g27280			-130 to -125, direct	-345 to -350, reverse; -699 to -704, reverse																	-320 to -315, direct; -296 to -291, direct; -188 to -193, reverse
GAAAGTTCGTTTTTTTAAAAAATTATTACAAACACAAGTGCATATTTCTCATATTAAAAGTTTTTAATAACGTGTGATTTTTTAAATTTAATTATTGTTATAAAGTATAGTATTAATATTCATTAAAGGTATAATACATAAAGGGTATGATCAAAATGAAAATGAGTGAAATACAAAAGCCATAAAGATTACGAACACGTATACCAAATATTTTAAATTTTTGTATTTTTTCTGTTTGTAATAACGTCAACCTTGCAATGTTATATTCATAACAAAAATATAATTGTGCAAATATAAACCAGATTAATTATGTTTTTCATATATACAGAAAAATTAAGAACAAATAACAGACATATAGACCAAATATATACTTTACCCAATCATAATTAAAATTCATGC…	Glyma13g32090	-389 to -382, direct; -126 to -133, reverse						-752 to -757, reverse	-927 to -932, reverse			-1000 to -993, direct									-419 to -424, reverse	-81 to -76, direct		-130 to -135, reverse
TTGATTTAATTACGTGGTTTATCCATTATTCTTCTTCCTCCAAAAAGAGGGCTACTGCATTTAAAAAGTATTTGACATCAAACACAAGTATTCTGCAGTAGTTGAAAGTATCTAAACTAATATGTATTAACTACCTAAAGCCAAATATGTATTCATTCAGTGTGGAATATTGTCTATCTCAGCTAATTTAATTTCTAAGGGAACAATGCCATTGTTGACATATGAATCTGGTCCCTGCTACAGTTATGTTAGGTCAAGTATTAGTTACATGGTCGTGTTTTAGTTTCACTAACCCGCGTGATGCACACGCTCCTACTCACAGCGATTTGGCCTTCCAATGCTCATTTAAAAATTGAAATATTAGTGCATTTCCTCACCTACTGGGTTTATTTTATTCAC…	Glyma13g32320		-706 to -701, direct		-407 to -412, reverse										-24 to -29, reverse; -755 to -760, reverse		-24 to -29, reverse; -755 to -760, reverse				-724 to -729, reverse	-311 to -306, direct; -744 to -749, reverse
TTAACACATGTCAAAAATGACTCGATGGCTTCTCTTTTTTTATTTTTAAATAATAAAAAGAATAAACAGTAAGAAATAATTGAGACTGCGGTAAATATTACTTTTTATTATTATTATTATAGATGCATTGAAGCATAATATAAACATAATAATAATAATAATAATAACAGTCTTTGATAATTTATATTTTTATTCATTAATTTAAACATTAATGAAGATTATTAATTTATTATTAAATTAATTTAAAGATCATTTCATCATGATATATTTAACATATTTTAATTGTTTATAACAATTTCTAAATATATTTTATAGCTGAAGTGAGTTGCACAAATGATCCAATGTCGATTTGTGGCAAAGCACACGTGTTTCATGCGTACGGATAGGAATTACTTTAAA…	Glyma13g35550	-102 to -109, reverse				-638 to -633, direct; -107 to -102, direct									-367 to -362, direct; -273 to -278, reverse	-176 to -171, direct				-996 to -991, direct; -356 to -351, direct; -17 to -22, reverse		-293 to -288, direct
TTTTTAAAATAAAATAACCTAAACATAAATCTATTTACTTCAAATTTTATTTCATAAAATTTATTTTATTCAAAATCAACTATATAAATAAACACTTAGACTGTTAACTCTCAACTACATTAAAAAAAATACCTAATAACAAAGTAAGGTAAAACTTATCAAATGAGTATAAATCAATTGATAATTTTGAATTCGATTTTGAATTCAAAATCACGTTTGAATTCACCATAAGGAAAATTTTGAATTCGATTTCCAAAAAATATATCATTAAAGAGGAATAATAAAATTTAAGTGTAACTGATAACATGTTTAAAAATTCTCTGAGAATGAAAGAATCACGTTTCAAAATGATGAAATTATAACTATTAGTTTCAGAAAGTTACATTCGAAAAATGAAGT…	Glyma13g36260							-357 to -352, direct	-789 to -784, direct; -664 to -659, direct; -597 to -592, direct						-706 to -701, direct		-706 to -701, direct			-356 to -361, reverse
CATTTTATCCCACAATTAATTGACTTGGAATGAAAACGTGCAAGGCAATTATCATGATTGGCATGTGATCATGTAATTAACAATTTTAACATGCATGGTCCAAAGTCCTATTCATTAGACTTATAATTAAAAGATAATACCGGCTATATTAATAGAATTAATACGTTTATCTGGATATTATGAAAAAAGTAATGATGTGGCTTCTAACAGAGAAAGCGAAATTGTCCATACACAGAATTCCCTCCTTTATTATAGGTGAAAGCCGAGGACAATATACTAGTATACTAATACTATTACTCTTTATTTTTTGTAAGATAAAAATAAATTAAACACAAAACTGTTTATGCACAAAAATTATACGATTCAATTTTTCATAATATATATATATATATATATATA…	Glyma13g38430				-822 to -827, reverse			-349 to -354, reverse	-537 to -542, reverse; -961 to -966, reverse							-499 to -494, direct			-442 to -448, reverse	-586 to -581, direct; -934 to -939, reverse		-981 to -976, direct; -436 to -441, reverse
ATAGTCCTTAACCGAATCCTATACTTAATCACATGCTATTTATGTCCTTTTCTTTTCTAGTTGGACTGCTTATATATATATATATACTCCCGGATCTCTAATAACTCCATCTAGATTAGTACTTTTCTTTGAAACCGAACTAAATGACGGGATGACATTCTTTTAAGTTTAACGTGCCATGTTTGCTTTAATGGGTTTTACCCCTCCCTTTAGTTGACCTAAATAATAGTTAAACTAAATGAGAGAAATGCTAAGAATATATTTCCTAACATCTTCTTTTATAGTAATTAAAATTTATAAAATTTTGTAGATCTTTTATCATGTTTAATAAACATTTTTTCTGATTTTGTAATTTTTAATAAATATAAACTAATAAAAAATTTATTTGAAAAAATGTGT…	Glyma13g39620			-575 to -570, direct				-486 to -491, reverse	-825 to -830, reverse						-409 to -414, reverse		-409 to -414, reverse			-971 to -966, direct		-787 to -782, direct
TAGTATGGATTTTTTGCAGCAAACTCTAAACTATGACACATCATACATAAAAATTGGTTTAGTTAATAAAGATAGAGCTCATATTTTATAAAAATATAAACTTGAATCCTGCAATTATTGATATAAGATTTTCCTTCGAAGCCCGTCTTATTAATAGTAAGCTTTTAAGACTCAACTTATCTAGATTTTTTAACGAATAAAAAAATTACTGTGACACACAATGAGATATCGAATTGTTTTATAATGTACATAAATAATTAGCTCACAGCATAATTCCATAAAAAAATACTATAGGTGTATTTAGTACATACTACGGTACACGATAAAAAGAATAACACAAAACAAATATTTTAATTACATAATAATTTTTTTATCATGTAGATTAATTAACAATAGATA…	Glyma13g43350										-889 to -881, direct				-113 to -108, direct; -126 to -131, reverse; -192 to -197, reverse	-60 to -55, direct						-62 to -67, reverse; -414 to -419, reverse
ATTATAGAATAATTATTAAAAATAAAACTTTTACTCTTCACTCCCATTCCCGTAGAACTCAATTTCTGCACATACTTTTAAACAACAAAGGTTGTTCGGTTGTTCCTTTACTTCAATTTGTTAAAGCTGTGGTAAATTAAAGAAAAAAAAAATGGAAGGAACAAATAATTTTTATTTCTAGTACATAGGTTAGATGTTAACTTTTCTATTTTCCTTTTACTTTTTCTTCAGGTAAATAAAAGAAAATACATCATTATTTGCATTTTATTCATCTTTGTATTCTTTTCTTTCATCTAATCTATCTATCTATTTATATATATAAAATAAATTATTTCTATATTTTACTTGTTTGGGAAAAGAAAATCAGAGTATTATTTATTTTATAATTTAACAAAGAAA…	Glyma13g44210			-441 to -446, reverse	-459 to -454, direct										-26 to -21, direct; -491 to -496, reverse		-26 to -21, direct					-329 to -334, reverse; -494 to -499, reverse
ATTGAATAAAATTGTCTTAAATAGAAGATAGTATTTCTGTTTTCTAAAAGTACAAAAAGGCAGTAGTAGTGGAATAGCGCGTAAGTAAGCAGGGAAGAGAATCACATCTTCCGAAGGTGGGGTCCACACGAAATTTGAGCTAGCTGCATTTGAAGATTCCTCTCTCATCGGTGAGGCATTAATTTTTATCATTAGATATATTACTAAAATATTCAAGGGCTGAGATTTAAGAAAGGGAACTCATTTAGCCGGTTATTTTCTAATTACATCTGAATATTTTATACAATTACTTTACTTCTCTTTATTTCGTCCACCACAGCAGTCTCATCACTCCCTTCCATGAACGAATTCGACCACCTCCTTCCACCACTCACAAATTTAGTTTACGTAAATATCATA…	Glyma14g01990				-610 to -605, direct							-849 to -842, direct										-310 to -305, direct
TGTTAAGTTCAAGGAATTCATGTGAGCACATGTGCTTTCTCCCCTTTGTTTTGTGTCCTGTGGGACCATTTTTTATGCTCTCACATCTCCACTCCACAGCTCACAAATCCTTAACGGGGTTGCATTTGCAGTCACTTGTAACCTTTATACTTTCACCTTTACCTCCACCATTCTATCTCTCTCTCTCTCTCTCCAAAATCCTCTTTTGAATCTTACTAGTTAAGAATCCTTAAAATCTAATGCCCATAGATATTTTATAGACTATTAGCAAGATGCATGTGTTTAGTATGTTATAATTGATCATAAATATCCCATTAGTGCATCTAAGATGCCACTTTCCTGTGATCTTGCAACACCCTCTAAAATCTATGGAAATAGTAATTGTTTGATTCCTTAAAA…	Glyma14g03180				-695 to -690, direct; -176 to -181, reverse; -551 to -556, reverse; -747 to -752, reverse										-889 to -884, direct	-544 to -539, direct				-974 to -969, direct; -720 to -725, reverse; -967 to -972, reverse; -977 to -982, reverse
GCAAGATGAGTCTAAATATTTGTTTCAAAATGATCTTTTTACCCATGCCATTCTTTTATTCTCGGATGTCCGTTCCAAGCTTTGACCCATATTTAAACAAATAAATAAATAAAAATAGCCAAATTGTGTTTTCTTTTGGATTTATTCCATATTGAAAAAAGTGTCTGATGTAAAGTAAATAAGTAGTTATTTTTTAAATATTTCAAAAAAGTATGTTAATTTAAGTATTTTCTTAAAGAAGTAGTAATTGATTTTATTAAAAAACATATTTTCAATCAAACCATAAATTATTTAGTTGTTTATTAAAAAAAGTTACTAGTATGATTTTTATATATAAAAAAACTGTAATAAGCATGCCTTTACTCTACCATGAAATAAATTCAACCAACTAAGCAACAA…	Glyma14g05470												-226 to -219, direct					-480 to -474, direct; -351 to -346, direct; -401 to -407, reverse				-919 to -914, direct
AAGACCATTTTATTTCTCCTGGTAAAGCTAATATCTATCTATCGCTTCAAATTTTCAAAAAACCTGATCGGTATCTACCACTTTGGAATTTTCTACAGATTCCTTCGTGTTTATTCTAAAATCAATGAAACGGTGTTTCTTTTTTGTTACAAAATCAATGAAACGGTGTTTAAAGATTTAAAAATCTTTCAACATAAAAAAAAAAAAAAAAAAGTTGAACATAGGAAGTAATAATGCTTATTTTGTATGGTTATTTATTCCTATTATTTTATTGCACGTGCATCACTGACTGTCTTCTAGTTTTTTTTAGCGCTATTTTCTTATTTATTGAAAACCTCATTTATGTTAAATGAATGGAAGGAGAAATTCATCTTATTTTACGTATTAAAATAAATATTT…	Glyma14g06080	-135 to -142, reverse			-971 to -966, direct; -54 to -49, direct; -45 to -40, direct; -16 to -21, reverse; -271 to -276, reverse	-726 to -721, direct; -140 to -135, direct		-80 to -85, reverse; -449 to -454, reverse				-915 to -908, direct; -154 to -147, direct	-159 to -152, direct	-120 to -115, direct	-199 to -194, direct							-715 to -710, direct; -529 to -524, direct; -504 to -499, direct
TAAAAAAGTGTAGACTTTGAGCTTAAGATATGAAAAATGATATTAAATTTGTTTTTAAGAAAGTATGTTGGATTAGTTTGTACGTGAATACTTAACTTCATATTTATGATGTTTTCATCTAAAATGTTCCGGTTGCATGCACTCAAACCAGTTGAACGTGACCTTAAGTAAACTATTATGAATTCATACGAGACTTTTAGGTCGTAAGCCATGAAGTCTATTTATTTATAGTTTGTGTACAAGAAACCTTCATGTTAAGGTTCAAAATGTTCCACGTTACTTTCCCCTGCACATTTTTCAATCTTAAAAAGAAAAAAAAGGAATTCGGAGAGAAAATAAATGGAATCTTGCATATACAAAACCCACCATGCTTAATGTTCATAATATACAGTCCATGCC…	Glyma14g07590				-957 to -962, reverse	-485 to -480, direct			-728 to -723, direct; -841 to -846, reverse						-32 to -37, reverse; -154 to -159, reverse; -847 to -852, reverse			-366 to -372, reverse	-399 to -405, reverse	-454 to -459, reverse		-156 to -151, direct; -57 to -52, direct
CTTTCATTGGAAAGAAAAGCATATTTCCATTTCGGTATATATACATGAATATGATTAATTTGAGTGAAAACGCTTGGCACACAAATAAGGAACGTATATGGTTCTTAATTAAGTTTGTTTTATTTATTTAAGAGTGTATTTTATTGGTGTAATGGCTTTTCTGATTCAAAAGACAGAGATGGGGTGTGAGGGGTTGTGTCGGCCACCTTCGAATTTATCTCTTCATGGAAGCTCCGCGTGGCGGCTCTATCCCATGACACATGAAAAACTCATTCTCTCGCTGCACATAATTAATATTTTGCTTCTTCTTCGCCCTAATTGCTAATATAAAAATTAAATACTCTTATGTTTTAAAAATATAATACACTACGTATATTTTTTTATTAAGAGTTTAATAGA…	Glyma14g09320		-766 to -761, direct	-798 to -803, reverse						-756 to -761, reverse										-743 to -738, direct; -190 to -185, direct		-126 to -131, reverse
AAGAGATAAAGGAACAAAATAATTATAAATTTCCATTTAATTATTTTTTTGAAGAAAAATAAGGAGAAGATAAGAGAATTAAAAATCTTGCACACTAAATTTTGTCGTCTAAATTGAAGAATTTAAAAGAAAATCTCTTCCCAGTTCTTCCGTTTTCTTCTTTAAACAAATCCGAACGTTAACCAAACATAAAAATATATATATTATTAACTGAAATAGAATCTCAAAAAAAAAAAAAAAAACTGAAATAGAAAGAGTAAAGAAAAAGTTGAAGCGCAAGCATGATTTTCCTTTTTCAAATAGTTGACAATATTGTGTCTTGTGATTTGTGAACTTTCTAGCTCAGGGTGACATGTGGCTTTGTCAATATTGATTTTGTTGACAAGTATTCTTTTTCAT…	Glyma14g11030											-670 to -663, direct; -23 to -16, direct	-282 to -275, direct; -163 to -156, direct		-793 to -788, direct		-793 to -788, direct			-644 to -649, reverse		-270 to -275, reverse
ATCAAAGGCTACGTGCAAAACTTCAAGGTGACACTTCAACATATCACCTTGTTGTGAATCATCACCACCAACATCATTATCGGTATTGCAACAATAAACATGCATGGACAACCAAACAATGTGTTTCTTATTTTACTCTTTCTTTTCATGCTCCTACCATCGCAAGCCACCACAAAGGATTTTTGAATCCTTAATAAGGCTTTTTGGTTCCTGATTCTGAATTTACAAAGGATAACATTTTTCATATTGTTCTTGGTTCCAATAAACAAGCCAATATGATGTAATCAATTCTAAACAAACTAATATAATGTGAATGGTATCACAAGAGTTTAGATAGAATGTGAAGGATGCCAATGGTGCCACACACAAGATGATGGAGAGGAAGAACAAACTAAAAAA…	Glyma14g24220	-30 to -23, direct; -25 to -32, reverse		-134 to -129, direct		-30 to -25, direct		-12 to -17, reverse						-37 to -32, direct	-531 to -526, direct	-848 to -843, direct				-490 to -485, direct	-541 to -536, direct; -125 to -120, direct	-278 to -273, direct
GAAATTTATCTTATTATATTTACCTGAAAACTATAGAAATTAACTAATGTTTAAAACAGAAAAGATCATAAATTTAGTGAAAATCATATGAAAAAATAATTTCATATGTAAAAAGAAAAAAATCTGACATTAGATTTTTAGGTTTTCATTATTCATGATACTCATTTTTCATGTATTTTTTACATTGTTTATGTCTCTTTTTAGTCCAACATTAATTGACTTTCATAATTTTTATATAGATGAATCTAATAAAATAAATTTCACATCTTAAATTAATCTAAAAAATATTTAAAATTGTGTCCAAAAATTAAAAATAAATAGTTTTAAAAAAGGACCAATTGGTCATAAATTAAATAAGGAGACTGTTTTAGAATTTTTAAAAATAAGTTAAGGGACCAT…	Glyma14g27290								-126 to -131, reverse			-360 to -353, direct			-109 to -114, reverse		-109 to -114, reverse					-785 to -780, direct		-809 to -804, direct
TATTTTTGTACACCATTTTAAAAAGTTGTAACTAAATTACAGTATTATGTAATAATATGCAGGAAAGTAAGTGCAGGGGAAATTATATTTTTTACAAACATAAAGATGAGCACGTGGCACACATCTTGGCAACAGATGCCTAATTTAAAAATAGAAATTATACTTATTTTTAACCTTTGATAACTTGATTTTGGGCGCATCCATCAAGTTGGAAACAAAAATCCCATTATTTAACTGCCTAAACTGGCCCGACATAGAGTCACACTCTCTGCTGGGGGCACCACACACAAACTTTGGATGCTAGATTTATCTAACAATAGTTTGTACACTAATATCTCTATCCATTTTCAATATTATATTTGAGAGAAAAGATTGCCTGGAAAACATCTTAACCATTTC…	Glyma15g04620	-890 to -883, direct			-670 to -665, direct; -520 to -515, direct	-890 to -885, direct									-769 to -764, direct		-769 to -764, direct			-493 to -488, direct	-545 to -550, reverse	-528 to -533, reverse
TTAAAAAAAGTAGGATGAGATGATTGAGACAATAATTTTTGCTATTTACATGAATAATGTGTGAAATGTTCTTTAAAAAGAAAAAAATAATAATAATAACGAGAATGCCTAACGGAGACAGTGTTGAAAATGAAACTCTAGAACTCTCTAAATTGTGTACGTCTCAAAAATATACGCATCACTTATTTGTCGTGTAAATTATTGATGAAATTTGAGATCAAAATAAGTCCATATGTTTAAACATTAGTTTATAGGAATTTTGAAACTCACACAAGAATAATTAAGTACACAGTCTATGCAGAAAAAATAATTTTATTTTACATAGAAAAATTAATTTTAAGCATTTTATTTGAATCCCTGTAATCATACATGAAAAACTCGTCCATAATTACGAGTAGT…	Glyma15g08370		-110 to -105, direct		-581 to -576, direct										-891 to -886, direct; -557 to -562, reverse		-557 to -562, reverse			-102 to -97, direct	-807 to -812, reverse	-424 to -419, direct; -59 to -64, reverse		-881 to -886, reverse; -970 to -975, reverse
TTTTTCATACTTTGAAGTCGACATCGAAACCAGATGATACTTATATTGTTCCAAATCGATTTATACAATTCAATGCAAATTGACAAAAACATCCCTCCAACCCAACGTCGAAACGTCAATGACTTTGGCAGCAAGTGTCTTCTACTGTACCATACCATAATCATATCTCTTGTTTGATGGAAAATAGTAATAAGATGCTAAAATCCGTGCCCCTAGCCTGGGCTAATTGAGATATACTAGCATAAACACGTTCAAAAGTATGTAAATGCAACAAATCGAGCATTTAAAGAGCAACTGATCCTAATTCAACGAGGGTTGCATGTCTCCCTCCACATGTGAAAATAAGTGGTAACACCATAAAATGAAACCACTTCGATCGTCTAGTTAGCAAAATGTAAC…	Glyma15g08480		-150 to -155, reverse					-883 to -888, reverse	-754 to -749, direct			-214 to -207, direct			-709 to -704, direct; -197 to -192, direct	-904 to -899, direct	-197 to -192, direct			-670 to -665, direct; -663 to -668, reverse				-680 to -675, direct; -233 to -228, direct
ATTGGAAATCCTTTACTTATGATTTTATTAATGAGTAATCTTAATATTCATATAAATATTTTTTGGGTTTTGGAATCTGTTCTGATTTTGATGAATTTCTCGAACCTAATTCAACTCTAACTTTCTTATAAAAAAAACATTATAAAAATACGGTAGTATACAAATAATTAATATAACCATTTTTCTTATAGGAGGCTTGCCTTTTGGCTGAACTATCTCTTTAGGAACCTTTTAATTAAAAAGTATTGAGAATGCTATAAAATGATGTCAAGGCCAGGCTTGAACTTTCTCTCTTCACCAGCCGATCGAGGCATGGAGCCGTCCTACAGAAGACAGCTTAGCTCTTGTCTCCTTTTGGCACAAAACAATTCAAAATCGACGTGGATGTTTGGTTCCTAA…	Glyma15g12570							-555 to -560, reverse				-719 to -712, direct	-904 to -897, direct		-531 to -526, direct	-428 to -423, direct; -374 to -369, direct; -359 to -354, direct		-323 to -317, direct			-298 to -293, direct; -210 to -205, direct			-655 to -650, direct
CTATAAAAAATTAATATTTCAATCTGGTACTTCCTATTTTCCAAAATAATTATCATTATTGTTTTTAAAAAATAATAATAAATAGATGACATTTTTTTTATAAAATTAATCTTACATCATCATAATTTATTTTTAGATTTTTTAATTCATCATTAATATATAAGAGAGATAAGTGAAAAAACATAATTTATGTTACATTCAAAAATTAAAATGATAATTATTCTTAGACAACTTTTTTCCTTAATAAGCTTATCATCATTAATTATTTTTTGTTATAGTTCATATCATAAGAGATATAATTAGAAAAAAAAAATTAAAATGGTATTTTTTTTATTTTTATGTAACAATTATAATGGGTCATAGATAATAATAATTACTCAGAGCAAATATTAATAGTTA…	Glyma15g14860														-37 to -42, reverse		-37 to -42, reverse					-292 to -287, direct; -222 to -217, direct; -255 to -260, reverse
ATAAATAATTATTAATATGACTATTAAAATAATTATAATAAACATTAATAAATTTATAATTTATGATTGGACAATAATATATAATTTTTTTATCACTTATTTTTTTCATCAAAATTTTAGATAACACCTTTACCTTACTCCATTATGTATTCTACCAAGTTGTATACAGTCATTTCCCTTTCAACTTACTTTTAAGTTTTAACCAAGAAAATTTTAGAGTGGTTGGTAGGTGATTCGATCATATTGTAAGTAGTAACTTTACATTGATGGTCTAAAGGGTTATTATGACCGAAGTAGAGGGTGAAACATGATGCGAGGTTAACTCCAAAACCAAGTGGTCCCCACACCCACACCCAAAGCTTGTGTTTAATATGTGACGTGCGTTAAATCCAACTCTTC…	Glyma15g16260				-96 to -91, direct			-626 to -621, direct; -539 to -544, reverse								-771 to -776, reverse		-565 to -559, direct	-558 to -564, reverse
TCATTCACTAAAAACTAAAATTACAATAATTAATAATTGACTAATTACTAAAAGAAGTTCAACTTAAATTATATAAAAATTAAATTTGATTTCTGAACACATTTTAATTGCCCCCGTTTCATTTTGTAAACCACTTGTAAAGTATATTAGGCGTCTCTCTTTGAAAAAAAGATATATGATATATCTCAAAGTCTAATCTTATAATACTTCAATTTCATGGCTTTAAATGTTTGAGATTAACTTAGATGAATTGAGAAATATTAATGAATGTAATGTACTTATCAATATACTATCAATAGTAATAAAATATTTATAAATAATTACTTATCTCAACTATAATAACTATTAAATATGGATATAATTGAAAAATAATATAATTTTAAAATTCTAAAGCATTAA…	Glyma15g18070				-347 to -352, reverse								-238 to -231, direct									-964 to -959, direct; -561 to -556, direct; -155 to -160, reverse
AAGGTTAGTTTTTAAGATATAAAAATGAAAAAAAATTAAATTTACGGTACTCAATTCAAATAAAAAATAAAACAGGAGATTAAAAGTATATTTTAGTCTAAAATATATACAATTTAAATTGAAATTTTAGCTTTAATAAACTATAATTTAAATTTTTTACATTGTCAATCATTTAAAAATTATTAAAAATATTTAACATAATTATTAAAAATAATAATCTTATTATATATATATATATATATATATATATATATATATATACATATATTAATGATTGGATGATAAGATAAAAAAACTTTAACACAGTGGATCGATATATTATAATTAAATCATTAAATTAAAGAGATAAAAATCTAATTATTCTAAATATTAAAGAGTAATTAATTATAAGTTTTTTTT…	Glyma15g18320				-19 to -14, direct																	-100 to -95, direct; -45 to -40, direct; -4 to -9, reverse; -535 to -540, reverse
GTTGATTTGAGACTGGCTGCTTCTTGTGCCAACTCTCTAATTATTATCTTATTTTCTCCATCCGAAATTAATGTATGCGTAATAGTAATCGTGTTAAATTTAAATATGTTAAAGTCTAATTGAAATTTAATGTTTATCTCTCTGAGTAAGAGAGAGATTTTTTTGGAGACATTCTAAGGGAGAGATATTTACCTTAGTTTTTTTACATCATATATCTATCATTTATATATAAGATTTACTTTTATTAACAACACCACATTTTTTTATACTTGAAATTGAAATCTAGAATTCCACACAAGCTACCTAAATTCATCACTATTAAGATAATCTTAGTAAAATTTATTAAAAAATATCAACCTATAAATATAACTTATAAATAATGTTGAGATTTATATGATA…	Glyma15g40510				-652 to -647, direct; -812 to -817, reverse			-123 to -128, reverse				-498 to -491, direct	-532 to -525, direct									-58 to -53, direct		-446 to -441, direct; -830 to -835, reverse
TGTCATGAATGAGTCAACTAATGATGTGACACTATTTCAATAATTATTTCAATATATAATAGTCGTTGAGATGATATTATATCATCATTTAACTAATGACAAAGATTCAAACCAACAGAAAAAATTATTAAAGACTTAAAACAAAAATCAAATATATATTATAGACCTTGAAATTATTTAAACCTAATTTTAATGTACAAAATTAGTACACATTCAACAATACCATAATTTAAAATTTTATTTCTTCCAATCTCTTTTTTTTTAAATGATTTACACACAAGATCAGAAACACAGACAAGATTACCCTGTGGCCTCTTGTTGAGGTGCTTTAAAATTAAGTGAACAAAAATGACCCACGTGAATCATGTTAAGTGTAGAGACTTCTCTGCAGTAATAAAG…	Glyma16g02390			-416 to -411, direct	-349 to -344, direct; -923 to -928, reverse	-646 to -641, direct		-69 to -74, reverse	-426 to -431, reverse													-596 to -591, direct; -984 to -989, reverse
ACTAAAAATCACAATTATATGAGTGGTTGTTATTTCATTCTACACTCCCAAGTTAAAATAAAATAAAATGAGATGAGATTCATGCAAAAAATTTAATAATTAATAAATACTGCCCTTGGGATTAATATCATTAAATTAACTAAAGAATTAATTACTGGGAACTCTGCTTATACCGCGTATAGAACAAGACACCACCAAACCAAGCTTTTTGATTGGTGGCTCACACTGTATAACTATCAACATCAACGTAAGCAAAGTGTTGCACAGTACGCCAACTCTTCACCTCAGTTTCCTTGTTGTTCAGTAATACTATAATGAGTGCAATTTAATATTAACAGTTAATAAACATAAACATAATTCAACAAAGACAAAGAGAGTGCATGGGAGAGTAGCAGAAAT…	Glyma16g02960				-877 to -872, direct							-303 to -296, direct	-174 to -167, direct		-660 to -665, reverse		-660 to -665, reverse	-806 to -800, direct				-33 to -38, reverse; -191 to -196, reverse
TAAATTTGTAATTTTAATTTTCTTATTTATAAATTAAAACCTTTAGTTTTCTTATTTTTAAAATAAAAAAAATTGATTTTTGATTAATTGATCAAACATTAATTTTGATGTGACATATTAATATTGACATAAAATTTATATAAACTATTGACATGATGTTTATGTGAAAAAAAATTAAATGAAGTGAAAAAATAAAAAGTATTTTAATAAAAATTGACTTATGACTATTTATTTATAAACAAAATAATAAGGCACTTGCTTTATTTAATTTGATTTAGTTTAGTTCTTACTAAAATATTATTTTATTAAAATTTATATAATTTATTTTCATATTTTAAATAAAATTACATGAAAAATTTGTTGATAATCATCTATAAAATTTATTAATATGTTAAATCT…	Glyma16g03190							-36 to -31, direct														-787 to -782, direct
CCCCAATGAGGGAAGCGTGTGGAGTTGTGATTCTTGGTCAAAATCCAGAGCCAAAGTCTCACGTCTCACCGCTACCCTTTGACATCTTCAACTTGTCAACCCAAATAAACCATAACTGTCTCCATGTGGAAAGAATAATACTAGTGTAGATGTAGCACATAGACATGCCAAATTCCCAATATCTTATCTCCCTCTTTTTAGAAAATAAATCAATAATGGTTACGTCTTCTTTTTTGTTTGATTGTTACATTATTTTGAAAAATAATAAAAATGATATAATACATCTTCTAACAACCAACGTTTCCATCCTCTAATAACTAATAATCATAGGAAGAAAAATAATCATAGGAAGAAAACTCTTCTTTGAAGATAACTAATAATTTTTTATTATCAACAAAA…	Glyma16g03570				-823 to -818, direct; -590 to -595, reverse										-888 to -883, direct		-888 to -883, direct			-432 to -427, direct; -873 to -878, reverse		-528 to -523, direct; -960 to -965, reverse		-884 to -879, direct
ATAAAGAGGGATACAATTGTTAATTCTTATTTTCATTTTACTGATGATAGGATAACAGTTGTAAAGATAATTTTTTTTTTCAATTAACAAAAGAGTCTCCACATTATACAAATCATCAACACAAAATTTTAGAGGTGCATGGTGTGGACCAAGCACACATTGCCTGGTGAGAATGGTACATTGAAAATCTCTATGGAAAATTCACAATCCTTTATTACCGCTTGGTTTTTTAATTTGACTTATTGGTGTGAAACTGTGAAAGCCTTTCGAATATTCTTCTCAACATGCACTGCTTTTTTACTTTCCTTCCATTTGTTGTGTGGGGAATTGTTGCCATCATTCCTTAAATTCCTATATTATAAATATTTCATACTCCTAATTAGTAAAATAAATAAAAGC…	Glyma16g04720							-40 to -45, reverse				-805 to -798, direct; -732 to -725, direct			-476 to -471, direct; -940 to -945, reverse			-534 to -540, reverse				-766 to -761, direct
TTTGAAAACAAAACAATTTTATATTTAATATATATATATATCATGAGACTCTATTTTAAATTAATTAATATTTTATTTTTCTTTGATTAAATATTTAATGAAATTAATGGATTTTCAATTTCTTTATTTGTTATCATTAATATTCAAAATTTTCACTCGACATCAAGAATAATGAAATACCTACAGATTGTTTTTAAAATAACATTTTATTAGTCAAATTCATATTCAAAATATTGTGAATTAAAAACTTAATTAAATATTCAATTAAAACAGTATTATTTTTAAAAAAAATTGTATTTTTATATTGTCAAAATATCATTTTACTATATTCTTTATATATGTCTAAATTGATGCAAACTAGCTAGGGACGAAACAAAAACTATTGATGCCAAAAAGTAG…	Glyma16g26320				-689 to -684, direct				-411 to -406, direct				-489 to -482, direct		-374 to -369, direct; -70 to -65, direct		-70 to -65, direct					-509 to -504, direct; -784 to -789, reverse
TTAATTTATTTAATAAAAAATTTAATTTATAAAAAATATTATTTTAGAAAGAAGAGTCAAAATTAAATGTTTAACTCGTTGAATTTCATGTTTTCTGGTTAGAAAATCAATTCAAACCAAGATGTTCACATTTGATTGACTGGTTAAACCCCTGAGAAAAATCACCAACTTGTGCGGACTTTGACGTAATAAGAGAACAATACCTTTTCAATTCTTAAAATTTGTTTCCTATTTTATGCTTACAAGATATAGAATATATTTATTCTTTTATTTTTTTTAGGTGAACTCTCAAGCAATAAGAAAGTAAAAGTAAAAGTAATTATTTTATATAATTACGGTAATTATATGTATCTATGAATTTTAGTAATGTGTAATCTAATCTCTGTTAAAAAAATTTAA…	Glyma16g27950			-214 to -209, direct	-432 to -437, reverse			-819 to -814, direct; -218 to -213, direct							-412 to -407, direct		-412 to -407, direct		-905 to -899, direct			-865 to -860, direct; -286 to -281, direct; -941 to -946, reverse
ACATATCAAATGTTTTCATACAATTTTTTTGCACTAAGTGAGTTTTGTGTGTTGGATGATTGTATTACGCTGAACGTGTATAGTGCACTCAGCAAGAGTCTTCCTATTTTCAATTTGTATTCAAAGCTTTATTTTATGTTTCAATAACAAATATAATACCAAAGTATTATACACTCAAAAGATTAAATATCTACTAGACAAAATTTTGAATGATGTTAAAATTCTAACTATTCACATAAAAAACAATAAAAAATAAAAAGCCTAACACTTTTTATATGACTTAATTATAAAATATACTCATGCACAACAATTATCATTTATATATGAATTTAATATTCTTGTTATTAATATAAAAAGACATATTATATAATAGTTTATGATTAAATAATAATATTTTTT…	Glyma17g07010				-815 to -810, direct; -507 to -502, direct; -370 to -365, direct; -271 to -266, direct				-923 to -928, reverse
TATATTTAAATATTTTTTATATAAAATTAAATTAGGAATAAATTTTGTATAAAATTTTTTATTAGAAATGATTTAAAATTATTTTAATTTATAATAAGTTTTAAACTTAGAATGAATTTTGAATTCTTTCTTAATTAACTTAAAATCAAACATGTAAGATTTGTCTAAAATCATTTTTGAACTCATAAGTAATCATGTAATGTGAAAGCAAGCCCATTTTTAATTTGTCAAACTGGATCTAGATCTACATTCAGAACACTATATAAAATAATACATTATTTTTTATAGATTAACATTTACCAAAAATTATAATAAGACTTATTAAATAAAAATAAAACCTATAAAATTATATATGTTTTTAAAGAAATTTCAGTTCTAACATTTAAGAAAATATATTTT…	Glyma17g09850	-157 to -150, direct; -128 to -121, direct		-296 to -301, reverse		-157 to -152, direct; -128 to -123, direct		-355 to -350, direct				-637 to -630, direct; -118 to -111, direct			-413 to -418, reverse			-45 to -39, direct				-102 to -107, reverse
CAATTATAAATTAGCATATATATAATTTTTTACAATGATTACTATAAAAGTTATATTGCACAAAAAAATTTAAAAGTTACATTTATCATAATTTTTAAGAATTGAATATGTAAATTTTTATACCGACAATATATAAAAATTAAATTCTAATTATTTTATTATTAAAAATAAATACTGCCAGCTTTTAATTAATTTTTGGATATTATTTAATTTGTTGTTTTTTCAATGCCGGATCCAAAAAAAATTGGTACATATATAGCTCAAAAAATTGAATTATTGTACTTTGCATGTATTAAAAAATTACAATTGTACTTATGGAGCTAAAAAAAATTATATCGTGAGTTTTAAAATTTAAATATTGTTCGTTATTTTGCAGCGCGGTAGTTGGTCCTTTATCTG…	Glyma17g10250			-879 to -874, direct	-797 to -802, reverse																	-3 to -8, reverse
CAAAACTGAATCAAACCAATCAAAATTTTTAGATTAACATTGGGATTGCAAGTGTTGGAACGACAACCGTGAAACTTTTTAAGATATTACTCTCAAGTACATTGTTATTTGTTTAACTTTTTTATATTTATTTTTTTTATTATGTTTATAATATTAATGGATTATATTTTATTTATTTGTTTTATTAAATCTGGTTGCAACAAATCTGGTTAGAATAAAATTTATTGTAAGAAATTAATTTATAGGAAATAGTTGTGATTCAAATTATTATAGCAAATCTCGTTAAAGAATTTTTTATTTTAATTTGTATTAGTCTATTTTAGAATATTATTTTTTATGATATTAAATGAATCAATTTTATTATTTTCAGACATTTGATAATATTGTGTTAATTATATT…	Glyma17g10290	-58 to -65, reverse			-657 to -662, reverse; -913 to -918, reverse				-362 to -357, direct							-406 to -401, direct			-794 to -788, direct			-530 to -525, direct
AGTATTCTTTCTTCTTGCTAGTTTTCATAATGTAAATGAATAGGTTCCTCTTTGCGAAAAAGGAAACTAGCAAATGTGGTTCATATTATCCCAGAGCAAACGTGGAGAATTCGCCACGTCTCTAGTTTTCTTTTTTCTTTCAATAAGACAAATACTATAATTTCATTAGAGGGTACGGGCACGTGTCATGTATTATGTGAAGTTTGGATTAGGGCAGCATGATATCAGATTTGAATTTTATATCCTGATAAAATATAGGTGATGTTGTTTGATTAAGTTTATTACATGCCGTGAGTGTTTAATTTTTAATAAAATATTTTGATAAATTTTATCATTAAACTTATTTATACGAACTTGTAAAAAAGTTTGTAAGTTACTTATTTTTATAAATGTAATTGA…	Glyma17g13010	-821 to -814, direct				-821 to -816, direct			-897 to -902, reverse						-16 to -11, direct		-16 to -11, direct				-363 to -368, reverse; -708 to -713, reverse	-19 to -24, reverse		-485 to -480, direct
TTTTTTGGGTGTGAAAAAACAAAATCTTGATAAGCAGCCTTCAAAGCGTGCCGATTAATGTACAAAAAAAGTACCGATTAATACTGATTATTCTGTCACTTTTTTTCCCTGAATATTTATAATATTCATAAATAAATATTTTCAAAATGTCTATATATTATGTTATTAAATACGTTATGATATATACACCATTTTTATTAATTATTTAATATCTTAAAAAATCTCATCAATAAATTCCTAAAAAGCTACGTTAAATAAAAAATATTACACGTAAATAAGACTTTTTATAAACACAAAGTAATGTCGTATTAAGGTGATCTATAAGCAAAACTGCCTCATCATTTTCCCTATACAAACTATTTTAAGTTTTTGTTTAGATTCAAATAGAATTAATTTGAA…	Glyma17g15330				-793 to -788, direct; -356 to -351, direct; -267 to -262, direct; -144 to -139, direct; -187 to -192, reverse			-121 to -126, reverse														-488 to -483, direct
CTACTTGGCTCAATTATTGCGATGATTATGTTGATATCACATGATTCACATTCCACATTCCCCAGCTACTGGGTGACACGTACAAGTTTATAGATTTTCTTAAGTCTCTTCTATAATTATTATATATCTCACGTCGCGTACGAATTTTGAATGATATAATTAATAATTGCCAGTGTTCCCATCCAACGCATAACAAATCCGGAAATTATATTGACAAATTAAATAACTTTATACAATTTGTCCCATAATAAGACAAATAACAAAAAGTCATCAAATAATTGATGTAACGAAAAAGATTATAAAAACAATATTATTATAAAAAGTAGGTTTGATTGTAATTTTCCCAAGTTTTATAATGTCACAAATTTTGCCCTCCAACTTATAAAATAACATGAATTT…	Glyma17g16720	-919 to -926, reverse				-26 to -21, direct					-990 to -982, direct									-963 to -958, direct; -303 to -298, direct
TTTCTTTTTCTTTTTTGAATGAAAATTAACAAATCGTGCACATCCCTTTCTACTCTCCCAAATTCATAATAATTAAGCAAGACCAAACCGTCCAACCATATCCCCCCCCTCACATTATTCCTCGTTCATTGAGAAGTATGCTATTTTGGTAAGCAAGGTGCATGACATGGTCATGGCACCCATCTCTTATCTCTATCTAGTTAGGCCAAGCAAGGAGTGGGAGACAGTTCATGCGGGTCTGTTGTAATTATAGAAAACACAATATTCCGATCATGCAATAATAATAATGATAATAATATTTTCTGTAACACTTTCTTTTTAGTATCCTATATACGATTAACTAGAATTTATTAAAAATTATCAATTTTAATTGAGTCTCAATACTAAATTAAAAGAGAA…	Glyma17g16930										-396 to -388, direct					-909 to -904, direct		-918 to -912, direct		-227 to -232, reverse		-118 to -123, reverse		-775 to -780, reverse
ATCTAACCAAGTGAGCTGACTTAACAGAATGATGATATACATATAACTTTATTCACATTCACAAATTTCTTCTACAAAATACTCTTTTTTTTTCATATTATAAGAAAAAATTATAATATATTTTACACGACAATTTGTTTCTTATAAAAATGAACAGAGATAATATTAAAAAACTATTTTTTAGAAAGAGATAAATTACAATTTAAAATTTGGTTCAAATTTAAATATTAACTATGTCTTCAACAACATTATGACCTATACAGAAATATATACTTACGAGAGAGAGAAAAAAGCAACGATGACCATTATAAGTGAAAGCCCTAGGTTTATAATAAGAAGAATAATGACACACATTCTCTAATACATAAATACAAACATATAAAATTAAATGAAATATCT…	Glyma17g17100				-608 to -603, direct; -514 to -509, direct								-218 to -211, direct			-520 to -515, direct			-992 to -998, reverse		-875 to -870, direct; -497 to -492, direct	-985 to -980, direct; -325 to -330, reverse; -569 to -574, reverse
TATTCAATTTTTATGGAATTTATGCTAAAAACAAACTGAAAATTATCTACTGTGGCTCTGATTTTAAATTTGCAGGTTAATTTGGGGTAATTAAAAAAATAGACAATATATTAAAAAAAATCTAAAAAACATCGGTTTTTACAAAAACCGATGTTAAGACTAAAAACCGATGTTGGGGAGTACAAATCAACATCGCTTTATTCTAAAAACTGATGTTGTATGTATATATTAACATCAATATTTTTAAAAATTGATGTTGTATGTATAAGTTAACAAACCGATGTTGATTTGTAGATATTTGACTTTTTTTATAATTCTTACTATACAACATCGATTTTTGTTGTCATTTTTATGTTAATATTGGTTTTGAAAAACCAATGTTAATGGTATTACTTTCAA…	Glyma17g18110				-224 to -219, direct; -702 to -707, reverse								-64 to -57, direct		-32 to -27, direct		-32 to -27, direct					-702 to -697, direct; -69 to -64, direct
AGGTCATAAGTCCTTGTTGGAGGCCTAAGCTTGTCCCCCCTACACATAGTGACACATGCTAATGGATTAACTATTAGCAATTGTTTTTTATGTATCATAACATGATCTTTACCAAAGACATGGATTTTCTCTAGAAATCAAAACATACTCTTTTAGTGTTTTGGAGAACACATTAAGAACTTCGGACGTGGACGTGGATCTCCAATGCATTGACACACACCATTTATGAGTGTGACTTAGACAATGAAAAACTAAGCATATATTTTTCATTCGTTTTGACAAGTGTCAAGTAGCTCTCGACACACATAATCTTTGAAATAATTATGAGTTATTTATGCACCATTTATTAATGTGACGTAAAAAATACAAAATTAAATACATTTTATACGTTAATATCTC…	Glyma17g32980			-541 to -536, direct; -218 to -223, reverse	-609 to -604, direct			-648 to -643, direct; -496 to -491, direct	-249 to -254, reverse; -303 to -308, reverse; -337 to -342, reverse						-291 to -296, reverse					-948 to -943, direct; -459 to -464, reverse		-141 to -136, direct		-183 to -188, reverse
GGATATGTATAGATATCGCATCTGGGATGAGAAAAAGATCCAGGATACGTTCATCTATGATGGGAAAGACAATTAGATGCTATTGCATGAAATATGAACTTATTGATCATTTGAAGAATCTCAAATCTACACTGGTCCCAAGAACCAAAGAATTAAGTCTTTTGATGCTGAGAATTACTAAGTTGTGTCTGTTATATTATTTATTTGGATGCGTTGAAGTATTTCCATTTATTTAAATATTTTATATATTCAAAATTTCATGACTTGTGATTGTTTTAATACGATTTTTATTAGTGTGTAAATATATAAATATATAATTTTATTTTAAATTCATTGCAAATACTATGACTAATTTCTTGGATTATTGCACTGATTAAAAACAACACTATTTAAGAACTC…	Glyma18g44560	-145 to -138, direct			-205 to -210, reverse	-145 to -140, direct		-230 to -225, direct; -223 to -228, reverse				-64 to -57, direct				-64 to -69, reverse				-24 to -29, reverse	-120 to -125, reverse
AACTGAAAGTTTGAATTGAGACCAACCTGTCCTAAAAAATATTTTTCTATAATATAGTTCTAGGGATGAAAACTCTAATTAACCACATAAGAAACAGATTTATGTTTCAATTATACCACTATTTTTTTTAATAATTTCTTTTTATTCTCTTCATTCATGAACTTTGGTTATTTTAGCATTTTTATTTTATTTTATTTTTGAACCTTGTTCATATTAGAATTTGAAGATGTAATTGTGTATTTTTTTTTTTAAATTATATTGCTATACAGCGAAATAGTTAAGCAGATCAATTATCAATAACTTCTATTTTCACAATATTTATAGTGCAGTACTAATACTACTTAATAATATTTGCATTGAAAAAGAAAACTATCCCATCATAGGGTTTAATAACTGGTA…	Glyma18g49320				-12 to -7, direct; -343 to -348, reverse							-279 to -272, direct	-847 to -840, direct; -425 to -418, direct		-610 to -605, direct	-979 to -974, direct	-610 to -605, direct
TTAAACCTTAAAAGTAAGTTTGTACAATATAAACAAATTAGACTTAACTTTTATAACATCTAACCAACTTATTTTGCCCTTATAAGTATCAATGATTTTAATTTTCATAGTTTTTAGTTTATTTTACATAAGTGTTTTTTTCCCTTTAACTATTAGTCGATTAACATATTTCAAAATAAGTCATATCTATTTAATTAATTTTTTTAACATGAAATACGTATTTCTTCCATTCCAAAAAGTCCTTTAAGATTATGATACATTGATTAAAAAATACTATTCAATTGATATAAATTTAGACAAAAACATCCTAAGATTTTTTATGGTTGATTAAAAAATACTATTCAATTGATTAAAAAATACTACTCTTGCATACATTATATATCTTACTAACCACCAATA…	Glyma18g49360			-98 to -103, reverse												-279 to -274, direct			-608 to -614, reverse; -936 to -941, reverse			-152 to -147, direct
TATGAATATGCAAATATCAAATTTTAATTATTAGAACAATTTTATAATTTACATATTATGATAAATTGATAATTAGTAAAATTCCTGTTTTTGCAAATATTAATAATATAAGTTCTTATATTATTATGTGCATTATGTTATTTTAAAAATTTTCAAGATATATATTAATTGATAGATATATAAATATTTACATATATATATATATACACATATTTATATTTAAATAGTTCTACATTTATATTTTTGTACTATTCTAATTTATATAAATGTTTTTGTTAAATCTTTTGTTTGGTAATTTTATATATATATATATATATATATATATATATATAATTTTAATAAATCATTAAAAATGAAAAAAAAAAGTGCACACACAAACATACACAACAAACCTTTAAA…	Glyma18g51080				-988 to -983, direct; -582 to -577, direct
CAAACTTCTAATTATTTAAAGTTTATTAAAATTGGTATGGATATATATATATATATATATATATATATATATATATATATATATATGTAAGGGAGTGTGTCAAGTCTATAGCATGCATATATAAATGGATATGTATGTAAAGATCATATATATCAGCTAGGCATATGGCCAAAATAAACGTCAATGAAAACACTTTATTTATTTTATTTATAAAATAGAAAATTTCACAGCTATCCCAAATACACGAATTATTTCTCAAATTTTGTTTTTCTAACAAGGTGCTGAAATTTCTCAAAGTTAAGAAAAAACACCCTCAAGGACTAATCCCACACATCAATGAAGGTGTTGAAAAAATTTGTAATTTATTAAAAAGAAAAATAACCTATAATAATTAAAGAG…	Glyma18g51680							-818 to -823, reverse	-162 to -167, reverse			-717 to -710, direct; -415 to -408, direct			-325 to -330, reverse; -402 to -407, reverse							-89 to -84, direct
ACTTGATAATGGTCAAATATTAGGCTTGGTTTATGGTAAAAAAAATAAAATAGTACACTCAATGTTCTTTTTCTTGTTGGTGTATTTATTATATGTAATTTGTGTCTTTTTATTTCTTTGATATGAACTTGTGAGATATTTGTATTTCAATTATAATACCCCGTATACTTTGTTTATTAGTAAAGTTTTTGCTTATCTAAAAAAAAAAAAATCTAAACCCTTAATCAAAGATTTCACATCTTGCTACTTGCATACATTCTACATATGCATATAAAGCACTTTGATTAAACCTGTTGCTTTATTGATTTTACTTAGCTTAGCAAAAATTAAGATGGGTGATTTGACAAAATGATTGTGCTAATTAATAAGGACATTAAGATCAGATATAATAATGAAGAA…	Glyma19g02510			-478 to -483, reverse	-159 to -154, direct; -861 to -866, reverse							-303 to -296, direct								-83 to -78, direct		-508 to -503, direct; -523 to -528, reverse; -985 to -990, reverse		-60 to -65, reverse
AGTTAAAATTGGATCTCCAATAGAGATGCGATAAAGAAAATAAATAATTATAAAAAATATAAATATAAACATTCAATTAAATATTAAACTCCCACGTTCTCATAAATTTGGATGGTAATGAGAAGAAAATTTTTGCTCTTTCAAATGTGTGAAATTGAGATTTATCCACATCTGACAAATTTTCATTCTTATATTATACAAACTTCTATATTTTTTTTAAAAAATAGTGAAAAATAAATAAAAAATAAAGCATAAACTTAGAAATATGTGGATTAAGCTCACCAAGTTAATTACTATAGCTAGGCCCAAAATTTACTATAGCTATGTGGACAGAAAAAGAGATCCGTAGGTTTAAAGGGTCGGTTTGGGAATCCTGGCCCATATAACCATCGTTATCTA…	Glyma19g02710			-637 to -642, reverse	-346 to -341, direct; -490 to -495, reverse; -525 to -530, reverse			-576 to -571, direct	-908 to -903, direct				-190 to -183, direct					-633 to -639, reverse		-36 to -41, reverse; -466 to -471, reverse
AATTAAATAAGAAATTAAAATTGTAGATTTTTGAAAATGAGAAACAAAATATTTCAATTAAAAAAATTAAAGGACTAAAATAACATATTTAAAAAAAAGAAGAACAAATTACAATTTTTATCTAACATTTTCTACAAAACCTTTTTGAACGGATCAAATCCTATGGTTTCCAAAATGCAATCGTACCCTTTTATCTTTATCAAATAAAAACACATCCTAGTCGTATATCAATTGCTATTTTGACTGTCTAAAATTAAAAAACAAAAAAAAGAACAAAAAAAGAGAGGAAAGGTTGGTGCTACAAAAGCACCATTTTATCGTGAACATTCTGAAGTTTAGATGTAGAGCTCACTTATGTACCTTTCGGACTAATGTGATCGAATAAAAATCCTTTAAAAG…	Glyma19g20090											-679 to -672, direct				-705 to -710, reverse				-302 to -307, reverse		-761 to -756, direct
GTTCTATAGAAACAAATTGATTGCAAACCAAAACAATATTGATTATTCAAAGATATTGCCAATCATAATTTTTTTATTATAAGTAAAAATCATTGAGAAAAAAAAATCATACAAAAAATCACTAAAAAAAATATAAGCAATATCCCAACCCGCTTATGTTAAAAAAATAATTATATTAAGACTTAAAGCATTGTCTCAAGCATTCTATAGGAAATTATATACCAATCAGAAATAAGCAACCGTAAACTAAGTTTAGAAGCAAATATTTTAATCAATTCCCTTATAATAATAAAATCTAGATAAAATATATTTTTATCCTTCTAAAGCATTTGAAAGTCAGTTTCAGTCCTTTTTTAGTCTATTTAATCTTTTAATAATTCACTTTTAGTTCTCTAATTA…	Glyma19g32850				-862 to -857, direct; -55 to -50, direct; -944 to -949, reverse											-856 to -851, direct						-661 to -666, reverse		-809 to -804, direct
TATTTTAATATTATTTTATTAAATATACTTTTATTACAAAAGTATTACACACGGAATAAAATCATAAACTAAATTAATTTTTTATAGTGTTGGAATTTTTTACATAAATACATTTGAATAAATTGCATAAGATTTGTTTCTCATACTTATTTCCTTTTATTATAATAAAACTTTAAATATTTGTAATTACCTTGATTAAAACATATACACGTGTGATAATAATTAATTTATTCAAATTTTAAATATAACGATATACTTGTTCTAATTACCTTAATTATATTTAAATGATTTTTATGAACTAAAAATAAAAAAAAATATTTATAATTTTTCTATCAAATGCATAATATTTTTTCTATTTAACTTGTTTATTATAAAGAAAATCAATATAAAGATAACATA…	Glyma19g36100				-319 to -324, reverse	-793 to -788, direct		-56 to -51, direct												-329 to -324, direct
AATTATTAAAATTAATTGATTTGACATAAATGATTAATATACTCAAGTTAAAATCAAATTGTTCAAATAGTACTTGAATTAGATTATTGACAAAAATAATTATTAATTAAATTTTACTTACTTTTTAATCAAATTTTAGATTAATCTGATCATTTTTTTCTGATGATTCAAAAGATTAAAAAAGAAATTATTTTAATTGCTTATAAAATAACAACTAAAAGAATAAAACTAATTGAAATTGTATTTGTTTAATTTTTATATATAACGGATAGGATATTTTAAAATTTATATATATAGAATTGCTGCTTTGATTTTTTAGTTGTATCCTTTTTCTTCCGGTCTTTGCATTTTTTAAGAACTTGAAGTGGTTTCTAGCTTTGTATCATTTTTGTGAATAGT…	Glyma19g40390				-723 to -728, reverse			-110 to -105, direct						-547 to -552, reverse	-738 to -733, direct	-27 to -22, direct				-161 to -156, direct
ATCGTCCTCTTGCTAAATTTTTTCCTTGAGTGTATCTAGAAAAGATTATAGATATATTGATGAATACGAAAAGTACCGACAAGAGTACACCGTGACACGTGAATCCATTGTGAGCTTCACGTGAAAGTGGGAGTCCACTCACATATTTTTCTCTTCCTAATATTGAAAATCAGACATGATGCATGAGGGAGGCTGTGACTCTTTTGTTGCCTACTCTTCACCCCTCCACTTAGATGCTTGTGCTGGAGTGTCCTCTAAGCATGCCAACACACCCCCACCGTGGGCCCCACCCGCCACCAAAACCTTAGATTCCATGTAGTGGGGTTATTATCATCAACAATCCCTTTAAAATAGATGTGTCTCTCATAAACTCATCCATAGATCTCATCTTCCACAAGT…	Glyma19g40980	-900 to -907, reverse		-926 to -921, direct	-242 to -237, direct	-905 to -900, direct; -883 to -878, direct																		-643 to -638, direct
TTTATTACATTCTTTATAATAAATCCTCTCTTATTAATTTTATAATTATTAAAGTTTATTAAAAATATAAATTACCAGTAAGATTCATTAAATAAGGAGTGGATCCACATAATTTTATAAATTTTAATTAATAATAGAGATTTGATAATAAAAAAATATAACACATTCCTTTTACACATTTTTTTAATATCCTTTTTATTATTCACTAAAATATATTAAAAAACAAAAGAATTATCAAGTTTTCCTTCTCATTTAACCAATATTTCTCCGAATTTTTAATAAATTTTGACTGACAATAAAATATAAAATATATGTTAAAGAGTTAATATTTCTTGTTCTTGGGTCTTGTAAAAGACTAATATCTCACTTTTTTCCTTATAAATGACTACTGTTGTTATT…	Glyma19g44190				-815 to -810, direct; -643 to -638, direct; -144 to -139, direct										-268 to -273, reverse	-217 to -222, reverse					-83 to -88, reverse	-715 to -710, direct; -603 to -598, direct; -375 to -380, reverse		-432 to -427, direct; -513 to -518, reverse
AGTTAGTTGAACTTCCAGCAGTTTCTAAGGGGGGAAATATGACCTTAACCTGGACAGATGTCAAAAGCAAATTAGCATTCGTTCCCAAATGATGAAACTTTTCCAAACGATCATGGTTTTGAAAAACCATCCCAAAAAGCCAAAAAGAAGAGAAGGGCAGTTTTCTACATAGGGAACCTGGCTGGCAGAAAAAAAAGTTAGTCAAGAAAAGGAAAGGGCCATAGAGTTTTCAATTTTTTTTATGTAATTGCCAAAGGGGAACAAAAGAACCTAGAGAAGGTTCTGTTATCATCAATTTAATGCAGTATGCTTTGTTTTGCACACCTTGCTACTCTCAGACTTTACTTGTCTATGAGAATTTTGCCCTTCTCAAACCATGTGGTTTAATTTATACTTCAT…	Glyma20g22230			-389 to -394, reverse								-725 to -718, direct; -464 to -457, direct	-63 to -56, direct							-316 to -311, direct; -492 to -497, reverse; -620 to -625, reverse		-796 to -801, reverse		-525 to -520, direct
ATTGCAGTGGCAATTTACCAAATATCAGAACCCACCACGCTCAATTAAACCATAGTCTTTCCAACAACGAAGGGAGGAAGATTGCTCTTTTTGTCAATTGAGAAATTTTTAAAAAGGTGATCATCAAGTCAATGACTTTATTAGTCTTTTAACCCTCAATTTACAAAGCAGAAATTCGAGTATTATTTTTTAAGATTATCTGCATCAAAGAGAGTCATTGTCCTAACAGGTTATAATGATACGGATATGATTTTGTTGGTTGCATTATGGATGCACTCATACACATACACACTTACCCAATTTTGCTAAGATAATATATACAAAGAACAAAACTTGAAAGATGACCCCTTCCTTTCTAAGTACACAGAATATGGACACGCACACAGACACATGCTCTTC…	Glyma20g22291				-980 to -975, direct; -158 to -153, direct											-570 to -565, direct				-613 to -608, direct		-869 to -874, reverse
TTATAAGAGATATAAATAAAAAATGATTTATATTATATTAAAAAATTAAAGTGATAATTATTTTAAGATAAATTATTACAAGAGAGTATTAAATTCAAGCGATCACGGAAATAAAAGTACTTGAAAAGTCATAGATAGAGGTGGCACGTGGTGGTGGTGTAGTTGTTTGCTTAGTTGTAGTTGTAGTTGTAGTGTGCCAACTAACGTATAAACGATCACTGATAGCATTAGCATAGCAGTGGAAGTGGTTGCCTAAACCACGAAAGTCTAAAGGCACCACAGTGATCAAAGCCATGACGCCAAGGCCCAAGGGAAGGAGACCTTTCCATTTATCGCCACGAGGCGTCTAAATCTACCTCCCAGTTCACATCTTCAATTTTTCTTTTTCAAAAACAAACA…	Glyma20g26940				-597 to -592, direct; -335 to -340, reverse	-856 to -851, direct		-706 to -701, direct; -174 to -169, direct	-28 to -23, direct						-598 to -603, reverse		-598 to -603, reverse					-371 to -366, direct
GTTTGATGATTTTGGATCGAGTTCAGGCTCCTAGGCTAGTTTCTGTGTTGTTTTCTTTTTTCTTTGGGCTTTGGCCCCATCAATTACCAAAGTGTTACATTATTGCGTTAATCCTTTGGGTTATGCAGATGTCATTTGATCGGTCCTTGATTATTTTTTTTAAGTTTCATCGGCGTTCATGTTTTAGTGGAGGCATAGTAATCGTAATTTTGCACCTCCATGGCTCCCTAATTTGTTTCTTAGCGATGTTACGAAGATTCAAAATTAAAGGAAAAAAGGAGAATGTTTGTCGGATTTCATAATCTCACATCGTATGCAAGTACTACGTATCGTTTTTTTATTGCGTCATAATATTGTCTATGTAAAGATCAGGGCATCAGCAACCGTATAGGAATGTAG…	Glyma20g31500	-595 to -602, reverse						-653 to -658, reverse	-343 to -338, direct			-748 to -741, direct	-543 to -536, direct			-163 to -168, reverse; -209 to -214, reverse				-176 to -181, reverse; -186 to -191, reverse				-120 to -115, direct
TAGAATCTGTCTCACATATAAACATTTCAAAAAAAAAAATGATGTTTACTTCCTTAGAGTGGTCATGCCATGTGGCATGAGACAAATGGGATGCCTTAAGATTAGAGCAATGAATCACAATGTTATGCAGTTCTAATCATTGTGGCCTCAAATATGGAGGTGGATACTGCCATTAGCTTCTGGGGCACTTTCATTTTTGCATCTTCCATATAAACCGCTTTCAGTGTCTTTAAGCCATTCTCAAAAGACACTGTACTGCGGGCTGAAAAGAAAATACATAAAGTACATACTTTGCTGTGCTCACGCTCTTTAAGGATTTGTTTAATACTAGACCTGGAAAAAGGTAGCAATGACTTCATCAAACTAACACAAAGGATATTAAAATTAAATCCTTGATAA…	Glyma20g33890				-325 to -320, direct; -286 to -281, direct; -621 to -626, reverse													-496 to -490, direct		-32 to -27, direct; -48 to -53, reverse; -927 to -932, reverse		-67 to -72, reverse; -358 to -363, reverse		-993 to -988, direct; -917 to -922, reverse
GACGGACCAAATATAGGCCTTTTTTTTTCAAGTCAAAATTTTACCAACCTTGCTTGGCCCAACCCGACTTGTGGTTTATTAGGGATTATTGTCTTTGTAGTTGTCAAGTACGTTTTATTTTTCCTATTAGATCACACAAAATCATTTTAAATTTTGTTAGGGGACTAAGATAACTCTTGTATTTGTTTGAGTAAGAATTTATAGGAATTTGAGTTTACTAAACCACAAAAGTTGGCGAGGTGGTGGTGCGGCAGTGACAATCCGATTGTGACACTGTGGATTGGGCCGGAGTGGCGGAAATGCTATGTTAATGGGTGGAAAGTGCAAAGGAGGAGAAATCGGAGAAGAAGAAAGAAGAAGGGTCTGGGCGCAAAAATGTATTATTTAGCGAGTGCTATG…	Glyma20g35180				-182 to -187, reverse			-477 to -482, reverse	-128 to -133, reverse					-709 to -714, reverse	-474 to -469, direct; -307 to -312, reverse	-957 to -952, direct; -942 to -937, direct; -86 to -91, reverse	-474 to -469, direct; -307 to -312, reverse					-544 to -549, reverse; -965 to -970, reverse

## Sheet: Motif heatmap
	ABRE (T/C)ACGTG(G/T)C	C/ABRE CGCGTG	DRE (A/G)CCGAC	EE AATATC	G box CACGTG	G box2 TGACG(T/C)	G/T box CACGTT	GCC box GCCGCC	HB CAATNATTG	HSE GAA..TTC	HSE TTC..GAA	ICEr2 ACTCCG	Myb box1 (T/C)AAC(G/T)G	Myb box2 CC(T/A)ACC	Myb box3 TAACTG	Myb box4 CC(T/A)AACC	MYBR TGGTTAG	MYCR/NAC CACATG	N box CACG(G/A)C	W box (C/T)TGAC(T/C)	AuxRE TGTCTC	Sum
Glyma01g02390							1						1		1					3		4
Glyma01g04530	1				1		1						1		1					1		6
Glyma01g38390					1																1	2
Glyma01g41290				1	1		2			1			1					1		2		7
Glyma01g43450							1			1										2		3
Glyma01g44430				1		1						1		1		1		3		1		7
Glyma02g03020				2			3									1						3
Glyma02g06240				1									1					2		1	2	5
Glyma02g07310				2									1		1			1				4
Glyma02g09600				2	1	1							1				1	2				6
Glyma02g10940				5						1	1					1				1	1	6
Glyma02g14880						1	1							1							2	4
Glyma02g15520			1	2		1							1	1							2	6
Glyma02g15780				1							1		4	2	1	1			2	3	1	9
Glyma02g36510																		1		1		2
Glyma02g40320			1	2		1								1						1		5
Glyma02g40800	1			1	1						1								1			5
Glyma02g41180				2	2		1			1										1		5
Glyma02g43500				1							1		1		1	4					1	6
Glyma03g00460					1													1				2
Glyma03g00980				1																		1
Glyma03g04000									1		1								1		1	4
Glyma03g14440				4		1			1					2		1				1	2	7
Glyma03g26310				2	2		1			1			1		1			1		4	2	9
Glyma03g28630				1						2	1		1					4		1		6
Glyma03g29240											1		2								1	3
Glyma03g30200				1	1	1	1				1		1						1	2	1	9
Glyma03g32430	1				1		2			1				1						2		6
Glyma03g32747					1	1			1				1	1						2	1	7
Glyma03g37790						1	1						3	1	2			1				6
Glyma03g37940							1				1		1		1					1		5
Glyma03g38410				2			1			1	1		1		1					1	1	8
Glyma03g38660			1							3			1							2	2	5
Glyma03g42450				3							1		2	1	1					2		6
Glyma04g03200				1			1															2
Glyma04g03910										2			1	1	1	1	1	1		1	2	9
Glyma04g04170										1	1		1		1					2	1	6
Glyma04g04490										1			4	1	1	1						5
Glyma04g11290	2		1		2	1					2	1	2	2	1					1		10
Glyma04g33210													1					1	2	1	1	5
Glyma04g34080				3			1				1		1							3		5
Glyma04g34720				1						1	1		1							3		5
Glyma04g37690				1																4		2
Glyma04g37750					1		1						1		1					1		5
Glyma04g38560	2		1	2	2	1		1											2	1		8
Glyma04g38990				1			1	1					1	1					1		1	7
Glyma04g39510			2	1		1			1							1			1	2		7
Glyma04g40130				2		4					1		3				1					5
Glyma04g41740				2			1						3		1			1		3		6
Glyma05g01640				3							1		1					1		2		5
Glyma05g05130				1			1				1		1							3		5
Glyma05g07380				1			1													2	1	4
Glyma05g21620	1						1			1	1			1						4		6
Glyma05g23530				1	1		1														1	4
Glyma05g28960													1	2	1	1	1			1	1	7
Glyma05g32850	1		1	1	1	2				1								1		2		8
Glyma06g01240													1		1							2
Glyma06g04010													2		2							2
Glyma06g04353			3	1		4		2			1		1			1		1				8
Glyma06g04490	4	1		1	2		1	1					6		1			1	1			10
Glyma06g07800			1	3						1				1					1			5
Glyma06g11970	1	2	1		2					1			1	2	1	1				1		10
Glyma06g13090				2						1			2		1				1	5		6
Glyma06g16440	2		1	1	2	1	1	1					2				1		3	1		11
Glyma06g17420				2																2	1	3
Glyma06g20400				5			1				1		1	1	1			1		2		8
Glyma06g27440					1						1			2				2		2		5
Glyma06g38410	3	1		3	3	1				2			1	1	1					2	1	11
Glyma06g44430	1	2						1					2	1				2			2	7
Glyma07g02220				2							2									1		3
Glyma07g02630							3				1							1		1		4
Glyma07g04630				1	1	1							1	1	1				1			7
Glyma07g05740				2	1								1	2	1					1		6
Glyma07g05800			1	2			1						1		1			1		1		7
Glyma07g06320				3		1				2										2	2	5
Glyma07g10311				1									1		1						1	4
Glyma07g14730				1		1							3		1					2		5
Glyma07g15850				2		1							1		1							4
Glyma07g26910				2	1								1		1	1	1		1	2		8
Glyma07g30860	2			1		1	1											1				5
Glyma07g32690							1				1			1		1			2	2		6
Glyma07g35000	1				1	1	1			1	1		3					2		2		9
Glyma08g02580		1		1						1	1	1	1		1					4		8
Glyma08g03330				1		1	1							1						3		5
Glyma08g06440	2			1			1						1	1	1			2		2		8
Glyma08g10220	1				1	1	1					1				1		2				7
Glyma08g12170		1		1			1						2					1		3		6
Glyma08g14130		1				1							1					3		1	1	6
Glyma08g18470				2		1														1		3
Glyma08g21650				1						1			2	1	1					4		6
Glyma08g28220				1			1											1		1		4
Glyma08g37240										1	1		3		1					4		5
Glyma08g46040					1	2	1			1	1	1						2		1	4	9
Glyma09g04630				3		1	1							3				1			1	6
Glyma09g06770				3		1	2						1	1	1				1			7
Glyma09g08330					2	1	1			2			1					1		1	1	8
Glyma09g40130				2														3		1		3
Glyma09g41050	2	1			3	1				1			1	1		1		3		2		10
Glyma10g00980						2	1			2				2							1	5
Glyma10g03820														1					1	1	1	4
Glyma10g04890																			1	2		2
Glyma10g10040				2							1		2	1						1	1	6
Glyma10g28250			1							2			2		2	1		3		2		7
Glyma10g28290				2			1							1						1	1	5
Glyma10g34780				3						1												2
Glyma10g36110				1		1	1				1			3				2			1	7
Glyma10g38630				2		1								1						1	1	5
Glyma10g42450							1				2					1				3		4
Glyma11g02050				2			1						1	1	1					1	1	7
Glyma11g03300	1						1						1		1			1	1		1	7
Glyma11g05550			1	3									1	2			1	1		1	3	8
Glyma11g05810		2			1								2		1					3	2	6
Glyma11g06940					1																	1
Glyma11g10220				1		2					1			3						1	1	6
Glyma11g12240				2									2					1	1	2	1	6
Glyma11g13570				1		2							2		1	1				3		6
Glyma11g13960							1			2	1		3	1		1		1				7
Glyma11g33180			1			1				1	2			2						1		6
Glyma11g34930				3							1		2		2			1				5
Glyma12g04440				1															1	1		3
Glyma12g07800				2						2				1						2		4
Glyma12g13300				1	1					1						1	1	1		3		7
Glyma12g16560													2		1					1		3
Glyma12g22790	1				1	1		1					1			1				3		7
Glyma12g22880	1	1		2	2	1	1			2			1	1	1					3	1	12
Glyma12g23950		1		4		1	1						1		1		1					7
Glyma12g29021				2			2											2				3
Glyma12g30270			1	2		1	1						1		1			1		1		8
Glyma12g32280						1												1		2	1	4
Glyma12g33320	1		1	2			1			1						2	1			3		8
Glyma12g34650	1			4									1		1			1	1	4	1	8
Glyma12g35000	2	1		1	3									1				1		1		7
Glyma13g00310							2						3		2					1	1	5
Glyma13g11570											1		1		1		1					4
Glyma13g17180					1												1	1		1		4
Glyma13g20510				2									1	1						1		4
Glyma13g27280			1	2																3		3
Glyma13g32090	2					1	1			1									1	1	1	7
Glyma13g32320		1		1									2		2				1	2		6
Glyma13g35550	1				2								2	1				3		1		6
Glyma13g36260						1	3						1		1			1				5
Glyma13g38430				1		1	2							1			1	2		2		7
Glyma13g39620			1			1	1						1		1			1		1		7
Glyma13g43350									1				3	1						2		4
Glyma13g44210			1	1									2		1					2		5
Glyma14g01990				1						1										1		3
Glyma14g03180				4									1	1				4				4
Glyma14g05470											1					3				1		3
Glyma14g06080	1			5	2	2				2	1	1	1							3		9
Glyma14g07590				1	1		2						3			1	1	1		2		8
Glyma14g09320		1	1					1										2		1		5
Glyma14g11030										2	2		1		1			1		1		6
Glyma14g24220	2		1		1	1						1	1	1				1	2	1		10
Glyma14g27290							1			1			1		1					1	1	6
Glyma15g04620	1			2	1								1		1			1	1	1		8
Glyma15g08370		1		1									2		1			1	1	2	2	8
Glyma15g08480		1				1	1			1			2	1	1			2			2	9
Glyma15g12570						1				1	1		1	3		1			2		1	8
Glyma15g14860													1		1					3		3
Glyma15g16260				1		2								1		1	1					5
Glyma15g18070				1							1									3		3
Glyma15g18320				1																4		2
Glyma15g40510				2		1				1	1									1	2	6
Glyma16g02390			1	2	1	1	1													2		6
Glyma16g02960				1						1	1		1		1	1				2		7
Glyma16g03190						1														1		2
Glyma16g03570				2									1		1			2		2	1	6
Glyma16g04720						1				2			2			1				1		5
Glyma16g26320				1			1				1		2		1					2		6
Glyma16g27950			1	1		2							1		1		1			3		7
Glyma17g07010				4			1															2
Glyma17g09850	2		1		2	1				2			1			1				1		8
Glyma17g10250			1	1																1		3
Glyma17g10290	1			2			1							1			1			1		6
Glyma17g13010	1				1		1						1		1				2	1	1	8
Glyma17g15330				5		1														1		3
Glyma17g16720	1				1				1									2				4
Glyma17g16930									1					1		1		1		1	1	6
Glyma17g17100				2							1			1			1		2	3		6
Glyma17g18110				2							1		1		1					2		5
Glyma17g32980			2	1		2	3						1					2		1	1	8
Glyma18g44560	1			1	1	2				1				1				1	1			8
Glyma18g49320				2						1	2		1	1	1							6
Glyma18g49360			1											1			2			1		4
Glyma18g51080				2																		1
Glyma18g51680						1	1			2			2							1		5
Glyma19g02510			1	2						1								1		3	1	6
Glyma19g02710			1	3		1	1				1					1		2				7
Glyma19g20090										1				1				1		1		4
Glyma19g32850				3										1						1	1	4
Glyma19g36100				1	1	1												1				4
Glyma19g40390				1		1						1	1	1				1				6
Glyma19g40980	1		1	1	2																1	5
Glyma19g44190				3									1	1					1	3	2	6
Glyma20g22230			1							2	1							3		1	1	6
Glyma20g22291				2										1				1		1		4
Glyma20g26940				2	1	2	1						1		1					1		7
Glyma20g31500	1					1	1			1	1			2				2			1	8
Glyma20g33890				3												1		3		2	2	5
Glyma20g35180				1		1	1					1	2	3	2					2		8
Sum	35	16	32	124	49	68	70	8	7	54	51	9	111	67	68	33	19	74	32	144	64
