# Supplementary material for: Soybean transcription factor ORFeome associated with drought resistance: a valuable resource to accelerate research on abiotic stress resistance
Source: BMC Genomics. 2015 Aug 13;16(1):596. doi: 10.1186/s12864-015-1743-6 (PMC4534118; doi:10.1186/s12864-015-1743-6)
Supplement: Additional file 6: — Primers used for qRT-PCR in this study. [file 12864_2015_1743_MOESM6_ESM.xlsx]

## Sheet: Sheet1
Primer name	Sequence
soybean_UBI3-Q1F	GTGTAATGTTGGATGTGTTCCC
soybean_UBI3-Q1R	ACACAATTGAGTTCAACACAAACCG
Glyma02g03020-Q2F	GGCACCGGGTACTCTTGATA
Glyma02g03020-Q2R	CAAGAATTCAACGGTGAGCA
Glyma02g06240-Q2F	TGAGAAGGGAATTGGAGTGG
Glyma02g06240-Q2R	GGTATCATTTGCAACCTGCTT
Glyma05g01640-Q2F	CCTGTCTTTTTGGTGGGAGA
Glyma05g01640-Q2R	GGACCTTTTCTGGGGTCTGT
Glyma06g17420-Q2F	CCATGCATTTGTTTGTTGGT
Glyma06g17420-Q2R	TGGGAATGGCTGGAAAGATA
Glyma08g18470-Q2F	CCATCCATGATGTGTCCCTA
Glyma08g18470-Q2R	TTCATAGCATCTCAATCCAACA
Glyma12g32280-Q2F	CAACCCAGCTTCCTACCTCA
Glyma12g32280-Q2R	CATGGCAATTCCAGGGTATC
Glyma13g35550-Q2F	AGAAATTGAACCGGCTGATG
Glyma13g35550-Q2R	CCCAAAGAATCCCCACCTAT
Glyma17g10250-Q2F	GTTGAAGGAAAGGGTGATGG
Glyma17g10250-Q2R	CGGGGTCTGTACAAGGAACA
Glyma17g13010-Q2F	CCTAAGAATTGCCTTGTGGTG
Glyma17g13010-Q2R	CACCCAGAACAAGGGTGAAA
Glyma02g15520-Q1F	AGTTCACCAGCAGCCAAGAT
Glyma02g15520-Q1R	TATCTGCACCATTGCTCTCAG
Glyma02g15780-Q1F	TTGGGTGAATCTCACTGAACA
Glyma02g15780-Q1R	ATTGGATAAGCGTGGCTCTC
Glyma02g41180-Q1F	CATCCACCACCTCTTCATCA
Glyma02g41180-Q1R	TTGTCGTCGTCTTTGTCTTCA
Glyma03g14440-Q1F	GGATTCACGAGTTTCCTTATCAC
Glyma03g14440-Q1R	ATCTTTGGTGCCAGCACATT
Glyma03g38410-Q1F	TCTTTGCGACACTGTTGACTG
Glyma03g38410-Q1R	CCCGTGTGCTAATAAACATCTG
Glyma03g38660-Q1F	TATGGCACCACACCGACTAA
Glyma03g38660-Q1R	CGCCGCGTCTTTACAATAAT
Glyma04g03910-Q1F	AACGCCGTTAAGAACCACTG
Glyma04g03910-Q1R	ATACCGGGAGGAGCAAGAGT
Glyma04g34720-Q1F	AAGGAAAGGACGATGAATCAGA
Glyma04g34720-Q1R	GGGTCCGTACAAGGAACAGA
Glyma06g11970-Q1F	CTGTTCGGAGCAGGTGGTAT
Glyma06g11970-Q1R	AGGCTTTTCTCCCACTCGTT
Glyma07g10310-Q1F	CGAGACAGATGCTTTGGAAAC
Glyma07g10310-Q1R	CCATGCTGGTTGGAAGAAAG
Glyma07g15850-Q1F	GGCCTTCAACATCAACATCA
Glyma07g15850-Q1R	TGGAATTGGAAAGCCAAGAC
Glyma05g07380-Q1F	AGGACACTCCGTGAACACAAC
Glyma05g07380-Q1R	TGCAGTCCTTCTTGCTCTTG
Glyma10g03820-Q1F	CTCAGCAGAGCATGTGAGTTG
Glyma10g03820-Q1R	GTTGGTATTGGACCCGAGAA
Glyma10g28250-Q1F	AAAGATGTTGCTGCCGACTT
Glyma10g28250-Q1R	AGCACACACCTGTGGTCAGA
Glyma11g05810-Q1F	ATTCGAATCAGGCACGAGAC
Glyma11g05810-Q1R	GTTGCGAAGAGTTGCTGTTG
Glyma12g16560-Q1F	ACTGGACCCAGTGGTGACTT
Glyma12g16560-Q1R	AGAGGTGAAGACAGCCAGAAA
Glyma12g29030-Q1F	AGGATGTGTGGTCTGCAGTG
Glyma12g29030-Q1R	TCTTCCCAGGTACAGCAGTTG
Glyma13g36260-Q1F	TCAGTGGTGGCTTTGACTGT
Glyma13g36260-Q1R	GCTGTGAAGACAGCCAGACA
Glyma14g15210-Q2F	AAAGACTCCACAACCGCATC
Glyma14g15210-Q2R	AGCTTTTTGGCATGTTCACC
Glyma08g03330-Q1F	CCAGGTGAAGAGCATCAAGTC
Glyma08g03330-Q1R	TTTGTTCCTGCAGGGTCTTT
Glyma14g03100-Q1F	GCGTCCGCATTATTCATCA
Glyma14g03100-Q1R	CCCATCGTAAGACTTGCAACA
Glyma14g11030-Q1F	TGGCTGGATTTCATTGTTCA
Glyma14g11030-Q1R	GGAACAAATGTGGTTCCATGA
Glyma17g16720-Q1F	CTCAAGATCCACTGCCAGAAG
Glyma17g16720-Q1R	CTTTCTCCCATCTGAGCAACA
Glyma18g49360-Q1F	TGCCATTCTCTTTGCTTGAG
Glyma18g49360-Q1R	CTTGGCATCATCACCACAAC
Glyma19g02510-Q1F	AGGTGGCATAGAGTGCAGTTTG
Glyma19g02510-Q1R	GCACCATTCCTGCCATGTACT
Glyma19g20090-Q1F	AGCCTAAGCCAAAGCAACAG
Glyma19g20090-Q1R	TGTGATAGCATGGGCAAGAA
Glyma20g33890-Q1F	TGGCTAGGGACTTTCGACTC
Glyma20g33890-Q1R	CAGCAGTGGTTCCATTCAGA
Glyma20g35180-Q1F	AGAGGCATCCATTGACAAAGA
Glyma20g35180-Q1R	AGAGCATCGCTGTCTTCAACT
Glyma02g43500-Q1F	ACAGCGATTGCGACTCTTCT
Glyma02g43500-Q1R	TCGGATGGTGGGAGGTTTAG
Glyma10g00980-Q1F	CTTGTTGATGTGCTCTGATCTACC
Glyma10g00980-Q1R	CTGAAGCTTATTTGTTGGCAAGTC
Glyma04g39510-Q1F	GAAGGAGGAGGGAAGGAGAA
Glyma04g39510-Q1R	GCTGCTTTGAATGGGTCTCT
Glyma14g03180-Q2F	ATGGTGTGGCTTCGATGTAC
Glyma14g03180-Q2R	TCCAGATTTCAAGACCCAATAGG
Glyma15g16260-Q2F	AACAAAGCAGCAGCTCACAA
Glyma15g16260-Q2R	CCAACCCTAGAAACCGTTCA
Glyma18g49320-Q1F	CATCAGAGGCTTGCACAGAG
Glyma18g49320-Q1R	TTCCAGCCTCAGCACTATCA
Glyma20g31500-Q1F	GGGTTGGATGGACTCTTCAG
Glyma20g31500-Q1R	TCACTCGTCAGAGCCTGTCA
Glyma04g38990-Q2F	GTTGGAGCAAGTGGGTTTTG
Glyma04g38990-Q2R	TCCAGATCATCATCCAACGA
Glyma05g32850-Q1F	GCAGAGCGAGCCCAAGTGGAAT
Glyma05g32850-Q1R	AGCGTCATCTGAGGTCAGGTCCA
Glyma02g14880-Q2F	GGTGCTCCTACGCATTTGTT
Glyma02g14880-Q2R	CTCAGCAGCAACTCCAATCA
Glyma03g42450-Q2F	CCTCATGAACCTTTGGTGCT
Glyma03g42450-Q2R	AAGCGGTTCAGAAAACTCCA
Glyma04g34080-Q1F	CTACATATTATTGGCTAGGATTCAC
Glyma04g34080-Q1R	GATCATTGATCTGATCATCGGTG
Glyma17g16720-Q1F	CTCAAGATCCACTGCCAGAAG
Glyma17g16720-Q1R	CTTTCTCCCATCTGAGCAACA
